# Supplementary material for: 4-Chloro-N-(2-chloro­phen­yl)benzamide
Source: Acta Crystallogr Sect E Struct Rep Online. 2008 Sep 13;64(Pt 10):o1934. doi: 10.1107/S1600536808028882 (PMC2959385; doi:10.1107/S1600536808028882)
Supplement: Supplementary file 1 [file e-64-o1934-sup1.cif]

##############################################################################
###                                                                        ###
###        Electronic paper (Acta Crystallographica Section E)             ###
###                                                                        ###
##############################################################################
#                                                                            #
# This CIF contains the data in a paper accepted for publication in Acta     #
# Crystallographica Section E. It conforms to the requirements of Notes      #
# for Authors for Section E, and has been peer reviewed under the auspices   #
# of the IUCr Commission on Journals.                                        #
#                                                                            #
# Full details of the Crystallographic Information File format               #
# are given in the paper "The Crystallographic Information File (CIF):       #
# a New Standard Archive File for Crystallography" by S. R. Hall, F. H.      #
# Allen and I. D. Brown [Acta Cryst. (1991), A47, 655-685].                  #
#                                                                            #
# The current version of the core CIF dictionary is obtainable from          #
# ftp://ftp.iucr.org/pub/cif_core.dic. The current version number is 2.4.    #
#                                                                            #
# Software is freely available for graphical display of the structure(s) in  #
# this CIF.  For information consult the CIF home page http://www.iucr.org/  #
# cif/home.html                                                              #
#                                                                            #
# This file may be used for bona fide research purposes within the           #
# scientific community so long as proper attribution is given to the journal # 
# article from which it was obtained.                                        #
#                                                                            #
##############################################################################
                                             
data_global
_audit_creation_method     'by CrystalStructure 3.7'
_journal_date_recd_electronic     2008-08-19
_journal_date_accepted     2008-09-09
_journal_name_full     'Acta Crystallographica, Section E'
_journal_year     2008
_journal_volume     64
_journal_issue     10
_journal_page_first     o1934
_journal_page_last     o1934
_journal_paper_category     QO
_journal_coeditor_code     BH2189
_publ_contact_author_name     'Dr Aamer Saeed'
_publ_contact_author_address
;
Department of Chemistry
Quaid-I-Azam University
Islamabad 45320
Pakistan
;
_publ_contact_author_email     aamersaeed@yahoo.com
_publ_contact_author_fax     '+92 51 90643231'
_publ_contact_author_phone     '+92 51 90642241'
_publ_section_title
;
4-Chloro-<i>N</i>-(2-chlorophenyl)benzamide
;
loop_
    _publ_author_name
    _publ_author_address
    "Saeed, Aamer"
;
Department of Chemistry
Quaid-I-Azam University
Islamabad 45320
Pakistan
;
    "Khera, Rasheed Ahmad"
;
Department of Chemistry
Quaid-I-Azam University
Islamabad 45320
Pakistan
;
    "Gotoh, Kazuma"
;
Department of Chemistry
Faculty of Science
Okayama University
Okayama 700-8530
Japan
;
    "Ishida, Hiroyuki"
;
Department of Chemistry
Faculty of Science
Okayama University
Okayama 700-8530
Japan
;
data_I
_chemical_name_systematic
;
4-Chloro-<i>N</i>-(2-chlorophenyl)benzamide
;
_chemical_formula_moiety     'C13 H9 Cl2 N O'
_chemical_formula_sum     'C13 H9 Cl2 N O'
_chemical_formula_iupac     'C13 H9 Cl2 N O'
_chemical_formula_weight     266.13
_chemical_melting_point     ?
_symmetry_cell_setting     monoclinic
_symmetry_space_group_name_H-M     'P 1 21/n 1'
_symmetry_space_group_name_Hall     '-P 2yn'
loop_
    _symmetry_equiv_pos_site_id
    _symmetry_equiv_pos_as_xyz
    1 '+x,+y,+z'
    2 '1/2-x,1/2+y,1/2-z'
    3 '-x,-y,-z'
    4 '1/2+x,1/2-y,1/2+z'
_cell_length_a     10.7913(14)
_cell_length_b     4.8078(6)
_cell_length_c     23.570(3)
_cell_angle_alpha     90.0000
_cell_angle_beta     97.718(3)
_cell_angle_gamma     90.0000
_cell_volume     1211.8(3)
_cell_formula_units_Z     4
_cell_measurement_reflns_used     8924
_cell_measurement_theta_min     3.0
_cell_measurement_theta_max     30.0
_cell_measurement_temperature     223.0(10)
_exptl_crystal_description     plate
_exptl_crystal_colour     colourless
_exptl_crystal_size_max     0.35
_exptl_crystal_size_mid     0.31
_exptl_crystal_size_min     0.05
_exptl_crystal_density_diffrn     1.459
_exptl_crystal_density_meas     ?
_exptl_crystal_density_method     'not measured'
_exptl_crystal_F_000     544.00
_exptl_absorpt_coefficient_mu     0.515
_exptl_absorpt_correction_type     multi-scan
_exptl_absorpt_process_details     '(ABSCOR; Higashi, 1995)'
_exptl_absorpt_correction_T_min     0.884
_exptl_absorpt_correction_T_max     0.975
_diffrn_radiation_type     Mo-K\a
_diffrn_radiation_wavelength     0.71075
_diffrn_measurement_device_type     'Rigaku R-AXIS RAPID II'
_diffrn_measurement_method     \w
_diffrn_detector_area_resol_mean     10.00
_diffrn_reflns_number     14924
_diffrn_reflns_av_R_equivalents     0.0424
_diffrn_reflns_av_sigmaI/netI     0.0371
_diffrn_reflns_theta_max     29.98
_diffrn_reflns_theta_full     29.98
_diffrn_measured_fraction_theta_max     0.997
_diffrn_measured_fraction_theta_full     0.997
_diffrn_reflns_limit_h_min     -15
_diffrn_reflns_limit_h_max     15
_diffrn_reflns_limit_k_min     -6
_diffrn_reflns_limit_k_max     6
_diffrn_reflns_limit_l_min     -31
_diffrn_reflns_limit_l_max     33
_diffrn_standards_number     0
_diffrn_standards_interval_count     .
_diffrn_standards_interval_time     .
_diffrn_standards_decay_%     0
_refine_special_details     ?
_reflns_number_total     3527
_reflns_number_gt     1847
_reflns_threshold_expression     I>2\s(I)
_refine_ls_structure_factor_coef     Fsqd
_refine_ls_matrix_type     full
_refine_ls_R_factor_all     0.0864
_refine_ls_R_factor_gt     0.0512
_refine_ls_wR_factor_gt     0.1385
_refine_ls_wR_factor_ref     0.1541
_refine_ls_goodness_of_fit_ref     0.997
_refine_ls_restrained_S_all     0.997
_refine_ls_number_reflns     3527
_refine_ls_number_parameters     158
_refine_ls_number_restraints     0
_refine_ls_number_constraints     0
_refine_ls_hydrogen_treatment     mixed
_refine_ls_weighting_scheme     calc
_refine_ls_weighting_details
                'calc w = 1/[\s^2^(Fo^2^)+(0.079P)^2^] where P=(Fo^2^+2Fc^2^)/3'
_refine_ls_shift/su_max     ?
_refine_ls_shift/su_max_lt     0.001
_refine_ls_shift/su_mean     <0.001
_refine_diff_density_max     0.23
_refine_diff_density_min     -0.39
_refine_ls_extinction_method     none
_refine_ls_extinction_coef     ?
loop_
    _atom_type_symbol
    _atom_type_description
    _atom_type_scat_dispersion_real
    _atom_type_scat_dispersion_imag
    _atom_type_scat_source
    'C' 'C' 0.0033 0.0016
                         'International Tables Vol C Tables 4.2.6.8 and 6.1.1.4'
    'H' 'H' 0.0000 0.0000
                         'International Tables Vol C Tables 4.2.6.8 and 6.1.1.4'
    'O' 'O' 0.0106 0.0060
                         'International Tables Vol C Tables 4.2.6.8 and 6.1.1.4'
    'N' 'N' 0.0061 0.0033
                         'International Tables Vol C Tables 4.2.6.8 and 6.1.1.4'
    'Cl' 'Cl' 0.1484 0.1585
                         'International Tables Vol C Tables 4.2.6.8 and 6.1.1.4'
_computing_data_collection     'PROCESS-AUTO (Rigaku/MSC, 2004)'
_computing_cell_refinement     'PROCESS-AUTO (Rigaku/MSC, 2004)'
_computing_data_reduction     'CrystalStructure (Rigaku/MSC, 2004)'
_computing_structure_solution     'SHELXS97 (Sheldrick, 2008)'
_computing_structure_refinement     'SHELXL97 (Sheldrick, 2008)'
_computing_molecular_graphics     'ORTEP-3 (Farrugia, 1997)'
_computing_publication_material
                   'CrystalStructure (Rigaku/MSC, 2004) and PLATON (Spek, 2003)'
loop_
    _atom_site_type_symbol
    _atom_site_label
    _atom_site_fract_x
    _atom_site_fract_y
    _atom_site_fract_z
    _atom_site_U_iso_or_equiv
    _atom_site_adp_type
    _atom_site_calc_flag
    _atom_site_refinement_flags
    _atom_site_occupancy
    _atom_site_disorder_assembly
    _atom_site_disorder_group
    Cl Cl1 0.01681(5) 0.18996(11) 0.55784(3) 0.0701(2) Uani d . 1 . .
    Cl Cl2 0.40856(8) 0.29994(18) 0.27592(3) 0.1044(3) Uani d . 1 . .
    O O1 0.31900(14) 0.9176(3) 0.52035(6) 0.0704(4) Uani d . 1 . .
    N N1 0.24949(15) 0.4883(3) 0.54060(7) 0.0533(4) Uani d . 1 . .
    H H1 0.246(2) 0.321(5) 0.5293(10) 0.074(7) Uiso d . 1 . .
    C C1 0.32607(17) 0.5666(4) 0.45021(8) 0.0523(4) Uani d . 1 . .
    C C2 0.4236(2) 0.6900(4) 0.42566(10) 0.0650(6) Uani d . 1 . .
    H H2 0.4721 0.8303 0.4456 0.078 Uiso calc R 1 . .
    C C3 0.4487(2) 0.6070(5) 0.37257(11) 0.0725(6) Uani d . 1 . .
    H H3 0.5152 0.6882 0.3565 0.087 Uiso calc R 1 . .
    C C4 0.3765(2) 0.4053(5) 0.34303(10) 0.0695(6) Uani d . 1 . .
    C C5 0.2787(2) 0.2815(5) 0.36606(10) 0.0680(6) Uani d . 1 . .
    H H5 0.2295 0.1444 0.3454 0.082 Uiso calc R 1 . .
    C C6 0.25440(19) 0.3623(4) 0.41982(9) 0.0599(5) Uani d . 1 . .
    H H6 0.1887 0.2780 0.4359 0.072 Uiso calc R 1 . .
    C C7 0.29897(17) 0.6734(3) 0.50645(9) 0.0528(5) Uani d . 1 . .
    C C8 0.20311(18) 0.5546(4) 0.59237(8) 0.0531(4) Uani d . 1 . .
    C C9 0.09424(19) 0.4263(4) 0.60525(8) 0.0554(5) Uani d . 1 . .
    C C10 0.0457(2) 0.4875(5) 0.65537(9) 0.0727(6) Uani d . 1 . .
    H H10 -0.0267 0.3965 0.6639 0.087 Uiso calc R 1 . .
    C C11 0.1041(3) 0.6823(6) 0.69252(11) 0.0870(8) Uani d . 1 . .
    H H11 0.0701 0.7295 0.7259 0.104 Uiso calc R 1 . .
    C C12 0.2115(3) 0.8069(5) 0.68088(11) 0.0833(8) Uani d . 1 . .
    H H12 0.2517 0.9368 0.7069 0.100 Uiso calc R 1 . .
    C C13 0.2623(2) 0.7451(4) 0.63118(10) 0.0694(6) Uani d . 1 . .
    H H13 0.3366 0.8322 0.6239 0.083 Uiso calc R 1 . .
loop_
    _atom_site_aniso_label
    _atom_site_aniso_U_11
    _atom_site_aniso_U_22
    _atom_site_aniso_U_33
    _atom_site_aniso_U_12
    _atom_site_aniso_U_13
    _atom_site_aniso_U_23
    Cl1 0.0638(4) 0.0686(4) 0.0792(4) -0.0099(2) 0.0140(3) -0.0038(3)
    Cl2 0.1190(6) 0.1252(6) 0.0763(5) 0.0111(5) 0.0399(4) -0.0089(4)
    O1 0.0844(10) 0.0411(7) 0.0895(11) -0.0058(7) 0.0258(8) -0.0078(7)
    N1 0.0588(10) 0.0416(8) 0.0610(10) -0.0015(7) 0.0138(7) -0.0073(7)
    C1 0.0492(11) 0.0427(9) 0.0664(12) 0.0048(8) 0.0125(9) 0.0010(8)
    C2 0.0556(12) 0.0544(11) 0.0883(16) -0.0030(9) 0.0215(11) -0.0019(10)
    C3 0.0654(14) 0.0695(13) 0.0890(16) 0.0007(11) 0.0333(12) 0.0051(12)
    C4 0.0710(14) 0.0737(14) 0.0667(13) 0.0155(11) 0.0193(11) 0.0037(11)
    C5 0.0673(14) 0.0718(13) 0.0649(14) -0.0011(11) 0.0085(10) -0.0083(10)
    C6 0.0560(12) 0.0605(11) 0.0647(12) -0.0051(9) 0.0137(9) -0.0010(9)
    C7 0.0468(10) 0.0411(9) 0.0714(12) 0.0028(7) 0.0114(9) -0.0016(8)
    C8 0.0581(11) 0.0459(9) 0.0546(11) 0.0081(8) 0.0050(8) -0.0026(8)
    C9 0.0584(12) 0.0542(10) 0.0536(10) 0.0086(9) 0.0078(9) 0.0019(9)
    C10 0.0785(15) 0.0826(14) 0.0596(12) 0.0170(12) 0.0185(11) 0.0073(12)
    C11 0.111(2) 0.0959(19) 0.0554(14) 0.0370(17) 0.0142(14) -0.0010(13)
    C12 0.105(2) 0.0804(16) 0.0593(14) 0.0151(15) -0.0073(13) -0.0202(11)
    C13 0.0756(15) 0.0632(12) 0.0665(14) 0.0028(11) -0.0010(11) -0.0106(10)
_geom_special_details     ?
loop_
    _geom_bond_atom_site_label_1
    _geom_bond_atom_site_label_2
    _geom_bond_site_symmetry_2
    _geom_bond_distance
    _geom_bond_publ_flag
    Cl1 C9 . 1.729(2) ?
    Cl2 C4 . 1.739(2) ?
    O1 C7 . 1.230(2) ?
    N1 C7 . 1.357(2) ?
    N1 C8 . 1.416(2) ?
    N1 H1 . 0.84(2) ?
    C1 C6 . 1.388(3) ?
    C1 C2 . 1.399(3) ?
    C1 C7 . 1.487(3) ?
    C2 C3 . 1.375(3) ?
    C2 H2 . 0.9400 ?
    C3 C4 . 1.373(3) ?
    C3 H3 . 0.9400 ?
    C4 C5 . 1.384(3) ?
    C5 C6 . 1.384(3) ?
    C5 H5 . 0.9400 ?
    C6 H6 . 0.9400 ?
    C8 C13 . 1.388(3) ?
    C8 C9 . 1.396(3) ?
    C9 C10 . 1.387(3) ?
    C10 C11 . 1.376(4) ?
    C10 H10 . 0.9400 ?
    C11 C12 . 1.364(4) ?
    C11 H11 . 0.9400 ?
    C12 C13 . 1.391(3) ?
    C12 H12 . 0.9400 ?
    C13 H13 . 0.9400 ?
loop_
    _geom_angle_atom_site_label_1
    _geom_angle_atom_site_label_2
    _geom_angle_atom_site_label_3
    _geom_angle_site_symmetry_1
    _geom_angle_site_symmetry_3
    _geom_angle
    _geom_angle_publ_flag
    C7 N1 C8 . . 125.20(16) ?
    C7 N1 H1 . . 116.3(16) ?
    C8 N1 H1 . . 118.4(16) ?
    C6 C1 C2 . . 118.98(18) ?
    C6 C1 C7 . . 122.80(16) ?
    C2 C1 C7 . . 118.10(18) ?
    C3 C2 C1 . . 120.3(2) ?
    C3 C2 H2 . . 119.8 ?
    C1 C2 H2 . . 119.8 ?
    C4 C3 C2 . . 119.9(2) ?
    C4 C3 H3 . . 120.0 ?
    C2 C3 H3 . . 120.0 ?
    C3 C4 C5 . . 121.0(2) ?
    C3 C4 Cl2 . . 119.89(18) ?
    C5 C4 Cl2 . . 119.1(2) ?
    C6 C5 C4 . . 119.1(2) ?
    C6 C5 H5 . . 120.4 ?
    C4 C5 H5 . . 120.4 ?
    C5 C6 C1 . . 120.66(19) ?
    C5 C6 H6 . . 119.7 ?
    C1 C6 H6 . . 119.7 ?
    O1 C7 N1 . . 122.49(18) ?
    O1 C7 C1 . . 121.24(16) ?
    N1 C7 C1 . . 116.26(16) ?
    C13 C8 C9 . . 118.34(19) ?
    C13 C8 N1 . . 122.11(19) ?
    C9 C8 N1 . . 119.55(17) ?
    C10 C9 C8 . . 121.1(2) ?
    C10 C9 Cl1 . . 119.00(17) ?
    C8 C9 Cl1 . . 119.86(15) ?
    C11 C10 C9 . . 119.5(2) ?
    C11 C10 H10 . . 120.2 ?
    C9 C10 H10 . . 120.2 ?
    C12 C11 C10 . . 120.0(2) ?
    C12 C11 H11 . . 120.0 ?
    C10 C11 H11 . . 120.0 ?
    C11 C12 C13 . . 121.2(2) ?
    C11 C12 H12 . . 119.4 ?
    C13 C12 H12 . . 119.4 ?
    C8 C13 C12 . . 119.8(2) ?
    C8 C13 H13 . . 120.1 ?
    C12 C13 H13 . . 120.1 ?
loop_
    _geom_torsion_atom_site_label_1
    _geom_torsion_atom_site_label_2
    _geom_torsion_atom_site_label_3
    _geom_torsion_atom_site_label_4
    _geom_torsion_site_symmetry_1
    _geom_torsion_site_symmetry_2
    _geom_torsion_site_symmetry_3
    _geom_torsion_site_symmetry_4
    _geom_torsion
    _geom_torsion_publ_flag
    C6 C1 C2 C3 . . . . -0.8(3) ?
    C7 C1 C2 C3 . . . . -177.11(19) ?
    C1 C2 C3 C4 . . . . 1.1(3) ?
    C2 C3 C4 C5 . . . . -0.5(3) ?
    C2 C3 C4 Cl2 . . . . -179.88(18) ?
    C3 C4 C5 C6 . . . . -0.4(3) ?
    Cl2 C4 C5 C6 . . . . 179.04(17) ?
    C4 C5 C6 C1 . . . . 0.6(3) ?
    C2 C1 C6 C5 . . . . 0.0(3) ?
    C7 C1 C6 C5 . . . . 176.07(19) ?
    C8 N1 C7 O1 . . . . 7.0(3) ?
    C8 N1 C7 C1 . . . . -171.95(16) ?
    C6 C1 C7 O1 . . . . -146.2(2) ?
    C2 C1 C7 O1 . . . . 29.9(3) ?
    C6 C1 C7 N1 . . . . 32.7(3) ?
    C2 C1 C7 N1 . . . . -151.15(18) ?
    C7 N1 C8 C13 . . . . -39.9(3) ?
    C7 N1 C8 C9 . . . . 140.0(2) ?
    C13 C8 C9 C10 . . . . 0.3(3) ?
    N1 C8 C9 C10 . . . . -179.58(17) ?
    C13 C8 C9 Cl1 . . . . 179.47(15) ?
    N1 C8 C9 Cl1 . . . . -0.4(2) ?
    C8 C9 C10 C11 . . . . 1.4(3) ?
    Cl1 C9 C10 C11 . . . . -177.82(17) ?
    C9 C10 C11 C12 . . . . -2.2(4) ?
    C10 C11 C12 C13 . . . . 1.4(4) ?
    C9 C8 C13 C12 . . . . -1.1(3) ?
    N1 C8 C13 C12 . . . . 178.72(19) ?
    C11 C12 C13 C8 . . . . 0.3(4) ?
loop_
    _geom_hbond_atom_site_label_D
    _geom_hbond_atom_site_label_H
    _geom_hbond_atom_site_label_A
    _geom_hbond_site_symmetry_A
    _geom_hbond_distance_DH
    _geom_hbond_distance_HA
    _geom_hbond_distance_DA
    _geom_hbond_angle_DHA
    _geom_hbond_publ_flag
    N1 H1 O1 1_545 0.85(2) 2.12(2) 2.901(2) 154(2) yes
    C2 H2 O1 3_676 0.94 2.59 3.456(3) 153 yes
    C13 H13 O1 . 0.94 2.46 2.884(3) 108 no
