# Supplementary material for: 4-Chloro-N-(2-chloro­phen­yl)benzamide
Source: Acta Crystallogr Sect E Struct Rep Online. 2008 Sep 13;64(Pt 10):o1934. doi: 10.1107/S1600536808028882 (PMC2959385; doi:10.1107/S1600536808028882)
Supplement: Supplementary file 2 [file e-64-o1934-Isup2.hkl]

# 
# h,k,l, Fc-squared, Fo-squared, sigma(Fo-squared) and status flag 
# 
data_I
_shelx_title '  08061219' 
_shelx_refln_list_code          4 
_shelx_F_calc_maximum      192.53 
_exptl_crystal_F_000       544.00 
_reflns_d_resolution_high  0.7112 
 
loop_ 
 _symmetry_equiv_pos_as_xyz 
 'x, y, z' 
 '-x+1/2, y+1/2, -z+1/2' 
 '-x, -y, -z' 
 'x-1/2, -y-1/2, z-1/2' 
 
_cell_length_a    10.7913 
_cell_length_b     4.8078 
_cell_length_c    23.5700 
_cell_angle_alpha  90.000 
_cell_angle_beta   97.718 
_cell_angle_gamma  90.000 
 
_shelx_F_squared_multiplier     1.000 
 
loop_ 
 _refln_index_h 
 _refln_index_k 
 _refln_index_l 
 _refln_F_squared_calc 
 _refln_F_squared_meas 
 _refln_F_squared_sigma 
 _refln_observed_status 
   2   0   0      653.42      644.91      8.98 o 
   4   0   0     2955.68     2454.96     34.52 o 
   6   0   0      619.96      613.34     11.83 o 
   8   0   0       11.70       10.99      4.13 o 
  10   0   0       77.78       73.55     12.77 o 
  12   0   0       16.99       22.46      7.21 o 
  14   0   0        3.04        0.79      6.52 o 
   1   1   0      466.29      363.15      3.64 o 
   2   1   0      247.23      204.00      3.07 o 
   3   1   0      178.43      159.46      2.81 o 
   4   1   0        7.49        3.67      1.23 o 
   5   1   0        0.02       -0.25      1.23 o 
   6   1   0      834.16      783.63     10.34 o 
   7   1   0       34.13       34.57      2.60 o 
   8   1   0      501.62      529.55      8.85 o 
   9   1   0        1.55        0.94      2.84 o 
  10   1   0        0.72       -0.16      1.90 o 
  11   1   0        1.27        1.22      2.51 o 
  12   1   0       27.21       23.02      5.13 o 
  13   1   0        0.61       -1.74      3.79 o 
  14   1   0        4.23        3.05      4.88 o 
   0   2   0     2055.54     1835.44     20.99 o 
   1   2   0      534.34      515.99      4.40 o 
   2   2   0      711.63      684.66      6.85 o 
   3   2   0      103.46      109.77      2.12 o 
   4   2   0      139.02      137.78      3.32 o 
   5   2   0       76.27       74.18      2.78 o 
   6   2   0        7.91        6.51      2.36 o 
   7   2   0      510.88      521.94     12.28 o 
   8   2   0       83.19       90.56      5.13 o 
   9   2   0        0.82        0.85      2.34 o 
  10   2   0       55.43       63.16      7.17 o 
  11   2   0       25.84       28.29      5.19 o 
  12   2   0        1.09        1.39      3.52 o 
  13   2   0        0.12        0.75      4.58 o 
  14   2   0        9.24        9.46      5.06 o 
   1   3   0     1814.83     1792.85     24.04 o 
   2   3   0      412.06      423.75      5.02 o 
   3   3   0      109.03      101.48      2.41 o 
   4   3   0        8.03        7.77      1.38 o 
   5   3   0      227.31      241.34      4.56 o 
   6   3   0        0.85        2.92      1.72 o 
   7   3   0       45.77       41.80      2.74 o 
   8   3   0        0.01        0.56      2.44 o 
   9   3   0       27.49       22.05      4.23 o 
  10   3   0       28.96       26.45      4.83 o 
  11   3   0        0.01        3.67      4.06 o 
  12   3   0        0.37        4.56      4.69 o 
  13   3   0        0.00       -0.18      4.55 o 
   0   4   0        4.31        2.68      2.12 o 
   1   4   0        3.58        0.99      1.23 o 
   2   4   0       14.21       13.77      2.31 o 
   3   4   0       80.96       92.63      2.86 o 
   4   4   0       40.80       43.77      2.38 o 
   5   4   0       13.93       15.23      1.98 o 
   6   4   0        6.35        5.07      1.67 o 
   7   4   0        3.70        3.94      1.75 o 
   8   4   0       13.54       12.30      2.14 o 
   9   4   0        6.73        4.45      2.04 o 
  10   4   0        0.63        1.81      2.84 o 
  11   4   0       11.29        5.81      3.75 o 
  12   4   0        0.73        1.30      3.14 o 
   1   5   0       78.87       72.98      3.72 o 
   2   5   0        0.55        1.87      2.21 o 
   3   5   0        1.75        2.74      2.30 o 
   4   5   0        0.80        2.30      2.45 o 
   5   5   0       39.69       38.13      3.73 o 
   6   5   0       10.74       10.45      3.35 o 
   7   5   0        3.32        3.51      2.65 o 
   8   5   0        0.04        0.09      2.47 o 
   9   5   0        9.17        5.31      3.96 o 
  10   5   0        3.45        3.35      3.91 o 
   0   6   0        0.15        3.32      2.88 o 
   1   6   0        2.96        0.52      1.85 o 
   2   6   0        4.23        5.88      2.72 o 
   3   6   0        0.04       -0.71      1.94 o 
   4   6   0       17.02       18.54      3.83 o 
   5   6   0        0.52        1.79      2.73 o 
   6   6   0        2.80        3.09      3.08 o 
 -15   0   1        0.44        1.22      6.42 o 
 -13   0   1        2.79        0.82      5.00 o 
 -11   0   1       47.32       53.43      7.21 o 
  -9   0   1      361.54      399.88     11.99 o 
  -7   0   1     1298.37     1210.12     21.37 o 
  -5   0   1      196.72      168.55      6.43 o 
  -3   0   1     1563.85     1432.98     23.77 o 
   3   0   1    17195.01    16494.79    376.94 o 
   5   0   1        0.43        2.32      2.27 o 
   7   0   1       72.39       77.10      4.96 o 
   9   0   1       38.16       38.97      5.61 o 
  11   0   1        5.91        5.41      3.86 o 
  13   0   1        2.35       -1.95      4.67 o 
 -14   1   1        4.61        5.91      4.08 o 
 -13   1   1       11.82        8.57      5.19 o 
 -12   1   1        1.00        1.85      3.96 o 
 -11   1   1       15.06       12.94      2.92 o 
 -10   1   1       26.59       23.19      3.41 o 
  -9   1   1       62.32       68.91      4.54 o 
  -8   1   1       49.65       52.43      3.96 o 
  -7   1   1       25.04       22.30      2.46 o 
  -6   1   1      658.95      624.48      8.25 o 
  -5   1   1      580.98      513.60      6.80 o 
  -4   1   1      458.54      406.62      7.64 o 
  -3   1   1       27.24       36.42      2.07 o 
  -2   1   1      778.56      734.47      7.66 o 
  -1   1   1     4144.46     3895.75     42.22 o 
   0   1   1     7165.76     6716.40     48.75 o 
   1   1   1      213.38      177.03      2.34 o 
   2   1   1     8495.94     7944.79     84.54 o 
   3   1   1      166.13      130.42      2.54 o 
   4   1   1      155.93      138.75      2.83 o 
   5   1   1       59.03       57.10      2.64 o 
   6   1   1      848.08      812.21     10.46 o 
   7   1   1        4.59        5.10      2.04 o 
   8   1   1       21.79       24.49      3.16 o 
   9   1   1      595.68      636.05     13.59 o 
  10   1   1        0.36       -0.24      2.49 o 
  11   1   1       33.39       38.61      4.91 o 
  12   1   1        1.40        2.82      3.80 o 
  13   1   1       30.75       35.76      5.52 o 
  14   1   1        0.29        0.16      3.14 o 
 -14   2   1        2.27        3.74      5.18 o 
 -13   2   1        0.65       -0.55      3.90 o 
 -12   2   1        7.50        5.30      3.67 o 
 -11   2   1       25.98       27.70      4.49 o 
 -10   2   1       34.61       29.60      4.88 o 
  -9   2   1       32.79       27.57      3.38 o 
  -8   2   1        0.01       -1.26      2.50 o 
  -7   2   1      699.42      698.92     13.43 o 
  -6   2   1       77.76       88.72      3.05 o 
  -5   2   1       62.06       61.59      2.90 o 
  -4   2   1        0.36        1.27      1.53 o 
  -3   2   1        8.22        8.06      1.29 o 
  -2   2   1        1.93        1.29      0.93 o 
  -1   2   1        4.98        5.90      0.79 o 
   0   2   1      461.03      413.84      5.14 o 
   1   2   1      567.64      542.97      4.69 o 
   2   2   1       74.88       63.26      1.87 o 
   3   2   1      946.15      920.39      9.00 o 
   4   2   1       83.77       76.67      2.49 o 
   5   2   1      512.06      495.53      9.81 o 
   6   2   1        0.31        0.88      2.04 o 
   7   2   1      213.55      226.80      6.20 o 
   8   2   1      200.12      204.97      7.34 o 
   9   2   1       40.26       42.22      3.66 o 
  10   2   1      109.43      127.15      5.94 o 
  11   2   1        5.36        6.89      3.52 o 
  12   2   1        3.65        7.81      4.04 o 
  13   2   1        0.44        1.70      4.31 o 
  14   2   1        2.31        3.00      5.19 o 
 -13   3   1        0.48       -0.45      4.15 o 
 -12   3   1        9.55        8.12      5.10 o 
 -11   3   1        4.80        1.81      3.84 o 
 -10   3   1        7.03       12.34      4.37 o 
  -9   3   1        8.38        8.57      3.87 o 
  -8   3   1      194.51      238.82      8.93 o 
  -7   3   1      401.69      427.52     11.73 o 
  -6   3   1      369.36      394.24      5.72 o 
  -5   3   1      156.55      151.73      3.73 o 
  -4   3   1       76.36       75.33      2.15 o 
  -3   3   1       37.28       43.06      1.73 o 
  -2   3   1       13.35       12.70      1.37 o 
  -1   3   1       25.71       29.48      1.82 o 
   0   3   1      169.45      163.63      2.79 o 
   1   3   1      201.67      216.08      3.24 o 
   2   3   1      582.59      576.40      6.30 o 
   3   3   1        2.12        2.44      1.12 o 
   4   3   1      533.31      563.94      7.25 o 
   5   3   1        0.00        0.39      1.17 o 
   6   3   1       14.47       16.84      2.30 o 
   7   3   1      141.18      147.53      4.15 o 
   8   3   1        1.72        1.51      2.00 o 
   9   3   1        3.28        2.35      2.70 o 
  10   3   1        6.61        6.24      3.92 o 
  11   3   1        2.00        3.67      2.96 o 
  12   3   1        0.34        2.39      3.14 o 
  13   3   1        0.71        2.23      3.22 o 
 -12   4   1        0.20       -0.05      2.73 o 
 -11   4   1        0.19        0.20      3.26 o 
 -10   4   1        7.17        9.23      3.69 o 
  -9   4   1        3.56        3.19      1.88 o 
  -8   4   1       24.27       25.10      4.07 o 
  -7   4   1        3.78        0.65      1.73 o 
  -6   4   1        0.01        0.10      1.24 o 
  -5   4   1       52.90       47.34      3.48 o 
  -4   4   1      110.07      110.85      5.03 o 
  -3   4   1       21.09       25.78      2.54 o 
  -2   4   1       78.90       90.77      3.41 o 
  -1   4   1      103.84      106.64      3.03 o 
   0   4   1      167.82      171.47      3.61 o 
   1   4   1        0.24        0.25      1.15 o 
   2   4   1       38.93       40.81      2.39 o 
   3   4   1        0.02       -0.90      1.39 o 
   4   4   1      130.56      149.42      3.60 o 
   5   4   1        0.36        1.18      1.37 o 
   6   4   1        2.70        2.08      1.51 o 
   7   4   1        3.21        1.89      1.73 o 
   8   4   1       70.40       73.85      4.77 o 
   9   4   1       14.05        5.10      2.71 o 
  10   4   1       11.36        8.42      4.73 o 
  11   4   1        1.98       -0.07      3.51 o 
  12   4   1        7.60        5.04      4.36 o 
 -10   5   1        2.20        2.39      3.72 o 
  -9   5   1        4.70        5.06      3.81 o 
  -8   5   1       19.43       16.88      4.09 o 
  -7   5   1        7.91        6.70      2.52 o 
  -6   5   1       27.78       33.30      4.00 o 
  -5   5   1        7.50        5.89      2.88 o 
  -4   5   1        0.35        1.21      2.27 o 
  -3   5   1        5.14        4.29      2.47 o 
  -2   5   1      109.74      119.78      5.73 o 
  -1   5   1       21.55       20.03      2.12 o 
   0   5   1        0.05       -0.74      1.33 o 
   1   5   1        8.99        7.40      1.93 o 
   2   5   1      100.39      107.74      4.26 o 
   3   5   1       12.22        8.22      2.59 o 
   4   5   1       11.55        9.99      2.51 o 
   5   5   1        4.08        1.22      1.52 o 
   6   5   1       10.33       11.26      3.19 o 
   7   5   1       16.34       13.32      3.22 o 
   8   5   1        2.13        0.77      2.33 o 
   9   5   1        0.01       -0.75      3.44 o 
  10   5   1        0.02        0.33      3.05 o 
  -6   6   1        0.60        0.37      2.29 o 
  -5   6   1        4.19        5.21      3.25 o 
  -4   6   1        0.16        1.67      2.45 o 
  -3   6   1        0.50        0.34      1.81 o 
  -2   6   1        2.76        2.80      2.29 o 
  -1   6   1        5.27        8.04      3.07 o 
   0   6   1        0.88        0.14      1.34 o 
   1   6   1        5.01        2.19      2.31 o 
   2   6   1        0.01        3.02      2.73 o 
   3   6   1        0.35        1.14      2.21 o 
   4   6   1        0.85        0.26      2.28 o 
   5   6   1        3.63        1.20      2.08 o 
   6   6   1        3.50        2.55      3.00 o 
 -14   0   2        0.43       -1.78      6.05 o 
 -12   0   2       62.29       70.65      8.92 o 
 -10   0   2       52.53       52.89      6.71 o 
  -8   0   2       13.98       16.51      4.32 o 
  -6   0   2     4272.02     3946.38     59.12 o 
  -4   0   2    13759.93    12953.06    269.04 o 
  -2   0   2     5996.41     5399.19     71.52 o 
   2   0   2    28088.34    26276.14   1084.01 o 
   4   0   2      746.62      654.71     10.60 o 
   6   0   2      160.80      153.95      5.37 o 
   8   0   2       21.93       21.42      3.34 o 
  10   0   2       14.80       14.81      4.19 o 
  12   0   2        0.12        2.75      4.39 o 
  14   0   2        6.33        2.02      5.10 o 
 -14   1   2        1.66        3.53      3.81 o 
 -13   1   2        0.96        0.53      3.50 o 
 -12   1   2       12.80       11.93      3.69 o 
 -11   1   2        0.97        1.31      3.31 o 
 -10   1   2        0.27        1.63      3.02 o 
  -9   1   2       16.52       14.27      2.38 o 
  -8   1   2        0.37       -0.58      1.91 o 
  -7   1   2      153.94      140.69      3.86 o 
  -6   1   2       99.59       92.48      3.35 o 
  -5   1   2       20.12       13.61      1.76 o 
  -4   1   2      108.74       98.74      2.70 o 
  -3   1   2     1026.37      902.71      9.36 o 
  -2   1   2       45.63       40.65      1.55 o 
  -1   1   2      215.14      121.36     37.85 o 
   0   1   2     1242.40     1182.36     12.45 o 
   1   1   2       23.31       29.04      1.17 o 
   2   1   2    37066.98    36547.09    545.10 o 
   3   1   2      337.61      307.68      4.24 o 
   4   1   2      457.92      357.81      4.85 o 
   5   1   2      155.60      153.25      3.40 o 
   6   1   2     1255.44     1208.57     14.30 o 
   7   1   2        1.41        2.01      2.17 o 
   8   1   2       38.90       37.17      2.82 o 
   9   1   2       42.92       42.97      4.82 o 
  10   1   2       12.77        8.35      3.73 o 
  11   1   2        1.04        4.28      3.31 o 
  12   1   2       61.90       53.73      4.91 o 
  13   1   2        0.58        1.15      3.76 o 
  14   1   2        2.84        1.39      4.29 o 
 -14   2   2       16.75       13.56      5.60 o 
 -13   2   2        0.25        0.91      2.98 o 
 -12   2   2        1.05        0.67      3.67 o 
 -11   2   2       14.41       13.75      4.55 o 
 -10   2   2       22.20       19.24      4.27 o 
  -9   2   2       22.17       15.53      3.56 o 
  -8   2   2        6.87        9.96      3.07 o 
  -7   2   2       21.99       21.18      3.25 o 
  -6   2   2      321.79      319.19      5.51 o 
  -5   2   2       64.18       61.17      2.29 o 
  -4   2   2      685.48      613.93      7.92 o 
  -3   2   2        9.06        8.95      1.20 o 
  -2   2   2     1301.59     1273.54     10.67 o 
  -1   2   2       74.53       71.02      1.34 o 
   0   2   2      826.62      837.49      6.61 o 
   1   2   2      864.85      848.52      7.21 o 
   2   2   2     1173.10     1225.59     11.25 o 
   3   2   2      995.21      916.83     10.25 o 
   4   2   2      170.04      164.55      3.75 o 
   5   2   2      482.52      461.78      8.99 o 
   6   2   2      202.80      198.45      4.93 o 
   7   2   2       89.06       91.43      4.06 o 
   8   2   2        5.83        6.04      2.66 o 
   9   2   2       34.52       30.36      4.31 o 
  10   2   2        0.65       -1.01      3.10 o 
  11   2   2       41.84       43.90      5.67 o 
  12   2   2        2.67        0.28      3.70 o 
  13   2   2        0.05        1.30      3.75 o 
  14   2   2        0.02       -0.81      3.56 o 
 -13   3   2        0.63       -1.08      4.21 o 
 -12   3   2        0.16        0.27      4.38 o 
 -11   3   2        4.77        5.90      3.60 o 
 -10   3   2        1.70        1.80      2.77 o 
  -9   3   2       79.40      104.77      5.49 o 
  -8   3   2       49.58       52.83      4.20 o 
  -7   3   2       34.19       37.57      2.63 o 
  -6   3   2       62.85       54.34      2.80 o 
  -5   3   2     1030.91     1074.81     12.74 o 
  -4   3   2      133.05      132.35      2.54 o 
  -3   3   2      136.60      130.36      2.35 o 
  -2   3   2       32.26       38.72      2.26 o 
  -1   3   2     1047.70     1096.53     13.80 o 
   0   3   2       85.60       87.19      2.05 o 
   1   3   2      158.56      179.02      2.73 o 
   2   3   2        7.04        4.27      1.41 o 
   3   3   2       40.83       41.91      1.95 o 
   4   3   2      166.60      172.20      3.68 o 
   5   3   2       13.38       12.14      1.99 o 
   6   3   2       72.34       72.81      3.97 o 
   7   3   2        0.04       -1.44      1.65 o 
   8   3   2        0.19       -0.41      2.51 o 
   9   3   2        0.54       -0.50      2.35 o 
  10   3   2       34.43       37.52      4.47 o 
  11   3   2        0.07       -0.88      2.36 o 
  12   3   2        0.10        1.18      3.29 o 
  13   3   2        2.08        1.79      4.29 o 
 -12   4   2        3.62        1.42      2.93 o 
 -11   4   2        0.47        1.62      3.03 o 
 -10   4   2        0.72       -0.35      1.96 o 
  -9   4   2       10.82        7.99      2.76 o 
  -8   4   2        8.15        4.25      1.65 o 
  -7   4   2        7.17        5.51      1.79 o 
  -6   4   2        1.41        4.14      1.72 o 
  -5   4   2      169.81      179.05      7.44 o 
  -4   4   2        0.07        0.62      0.84 o 
  -3   4   2       86.19       87.96      3.78 o 
  -2   4   2        0.15        0.87      1.78 o 
  -1   4   2        0.42        1.70      1.35 o 
   0   4   2       12.32       11.53      1.72 o 
   1   4   2      407.10      432.55     12.64 o 
   2   4   2        2.63        2.59      1.50 o 
   3   4   2      297.17      335.95      8.28 o 
   4   4   2       41.30       43.15      2.60 o 
   5   4   2        0.07        0.10      1.24 o 
   6   4   2        4.81        4.34      1.86 o 
   7   4   2       78.94       94.59      5.32 o 
   8   4   2       10.75        9.66      2.26 o 
   9   4   2        3.26        3.83      2.59 o 
  10   4   2        0.16        0.94      4.08 o 
  11   4   2       14.86        8.61      5.54 o 
 -10   5   2        1.17        1.74      3.00 o 
  -9   5   2        0.11       -0.50      2.74 o 
  -8   5   2        0.27       -0.94      2.74 o 
  -7   5   2        1.68        1.59      2.34 o 
  -6   5   2        3.93        4.35      3.05 o 
  -5   5   2       43.57       43.12      3.90 o 
  -4   5   2        0.04       -0.54      2.13 o 
  -3   5   2       11.41       15.34      2.94 o 
  -2   5   2        0.04       -1.64      2.22 o 
  -1   5   2       30.42       21.69      3.75 o 
   0   5   2        2.94        3.60      1.81 o 
   1   5   2       61.02       51.71      2.74 o 
   2   5   2        0.39       -0.53      2.02 o 
   3   5   2        0.01        0.07      1.82 o 
   4   5   2       20.10       21.08      2.32 o 
   5   5   2        6.88        6.26      2.25 o 
   6   5   2        9.95        7.84      2.03 o 
   7   5   2        0.33        1.08      2.43 o 
   8   5   2        2.70        2.97      2.64 o 
   9   5   2        6.37        5.40      3.40 o 
  -6   6   2        0.25       -0.33      2.69 o 
  -5   6   2        1.70        0.78      2.83 o 
  -4   6   2       19.27       29.08      4.16 o 
  -3   6   2        0.35        0.18      2.25 o 
  -2   6   2        0.13        0.13      2.03 o 
  -1   6   2        0.09        0.83      2.08 o 
   0   6   2        1.58        1.20      1.41 o 
   1   6   2       12.63        7.70      2.57 o 
   2   6   2        1.52        1.92      2.23 o 
   3   6   2        0.33        2.64      2.42 o 
   4   6   2        4.95        7.82      2.97 o 
   5   6   2        4.08        5.81      3.18 o 
   6   6   2        8.40        5.34      3.28 o 
 -15   0   3        4.51        7.60      4.98 o 
 -13   0   3       55.59       55.59      6.43 o 
 -11   0   3       48.72       47.50      5.65 o 
  -9   0   3      179.10      189.35      8.40 o 
  -7   0   3      155.17      155.04      6.30 o 
  -5   0   3       29.30       32.43      3.20 o 
  -3   0   3     6744.64     6151.42    305.59 o 
  -1   0   3     1705.70     1610.69     20.18 o 
   1   0   3      366.65      337.74      4.49 o 
   3   0   3      487.46      436.15     10.29 o 
   5   0   3      968.01      901.22     13.97 o 
   7   0   3      123.82      111.86      4.46 o 
   9   0   3       28.65       29.58      5.38 o 
  11   0   3      188.97      218.79     10.10 o 
  13   0   3        1.34        2.13      6.35 o 
 -14   1   3        0.98        1.99      4.42 o 
 -13   1   3        2.10        3.68      3.57 o 
 -12   1   3        3.34        1.84      3.22 o 
 -11   1   3        1.82        0.79      3.27 o 
 -10   1   3       47.79       44.80      3.60 o 
  -9   1   3        0.32        0.46      2.53 o 
  -8   1   3        0.90        0.67      1.98 o 
  -7   1   3      293.20      285.73      6.58 o 
  -6   1   3       10.25       19.95      1.81 o 
  -5   1   3      788.74      661.11      8.24 o 
  -4   1   3       16.83       10.25      1.50 o 
  -3   1   3     1092.27      974.57     10.66 o 
  -2   1   3      555.42      427.52      4.37 o 
  -1   1   3      350.15      318.52      3.09 o 
   0   1   3     2919.96     2776.95     20.99 o 
   1   1   3      185.20      157.44      2.18 o 
   2   1   3     6831.55     6530.81     66.54 o 
   3   1   3      202.14      201.15      3.62 o 
   4   1   3     1250.20     1243.09     13.12 o 
   5   1   3     3003.26     2958.26     43.34 o 
   6   1   3      104.80       93.36      3.52 o 
   7   1   3      297.20      288.87      5.82 o 
   8   1   3       75.85       65.87      3.82 o 
   9   1   3      405.52      477.55     10.55 o 
  10   1   3       11.54       10.78      3.41 o 
  11   1   3        0.57       -0.95      3.23 o 
  12   1   3        8.31        6.42      3.64 o 
  13   1   3        6.62        6.61      3.82 o 
  14   1   3        0.51       -0.80      4.52 o 
 -14   2   3        1.64        2.33      3.53 o 
 -13   2   3       16.46       14.73      5.52 o 
 -12   2   3       10.54       11.32      4.68 o 
 -11   2   3       19.43       16.67      3.93 o 
 -10   2   3        0.94        3.23      2.90 o 
  -9   2   3       33.66       32.46      3.09 o 
  -8   2   3       20.68       17.54      2.33 o 
  -7   2   3       45.62       54.00      3.21 o 
  -6   2   3       14.29       14.88      2.28 o 
  -5   2   3       71.99       67.29      3.08 o 
  -4   2   3     1237.19     1204.93     13.37 o 
  -3   2   3      853.22      794.71      7.09 o 
  -2   2   3        0.69       -0.12      0.45 o 
  -1   2   3      241.82      215.67      2.86 o 
   0   2   3      102.47      103.45      1.68 o 
   1   2   3     1555.95     1598.22     14.46 o 
   2   2   3      349.91      360.03      4.43 o 
   3   2   3      127.86      126.46      2.80 o 
   4   2   3     1460.76     1488.26     22.21 o 
   5   2   3      132.94      116.50      3.31 o 
   6   2   3      455.28      462.67     10.47 o 
   7   2   3       34.97       32.38      3.08 o 
   8   2   3      368.82      441.96     11.65 o 
   9   2   3       22.25       19.48      3.95 o 
  10   2   3        1.31        2.33      3.41 o 
  11   2   3        2.94        1.01      3.50 o 
  12   2   3        1.99        0.84      3.39 o 
  13   2   3        0.86        0.46      2.92 o 
  14   2   3        1.90        0.81      4.05 o 
 -13   3   3        3.19        1.22      4.98 o 
 -12   3   3       67.15       78.27      7.58 o 
 -11   3   3        5.35        4.22      4.37 o 
 -10   3   3        3.89        3.00      3.78 o 
  -9   3   3        0.00       -0.99      2.05 o 
  -8   3   3      160.66      185.67      7.98 o 
  -7   3   3        0.06       -0.74      1.41 o 
  -6   3   3        8.82        8.92      1.53 o 
  -5   3   3      936.25      956.57     13.14 o 
  -4   3   3       92.90       99.50      2.39 o 
  -3   3   3       38.39       36.11      1.38 o 
  -2   3   3      551.63      542.79      6.80 o 
  -1   3   3      194.20      208.54      3.23 o 
   0   3   3      153.09      148.64      2.73 o 
   1   3   3      250.23      282.01      3.23 o 
   2   3   3        2.05        1.78      0.91 o 
   3   3   3        2.05        1.58      1.35 o 
   4   3   3        9.67       13.30      1.96 o 
   5   3   3      130.81      133.78      3.64 o 
   6   3   3       38.85       46.53      2.74 o 
   7   3   3       25.90       28.07      2.59 o 
   8   3   3       10.35        7.85      3.09 o 
   9   3   3        4.93        4.83      2.73 o 
  10   3   3       27.34       24.96      4.73 o 
  11   3   3        0.00       -0.83      3.42 o 
  12   3   3        3.79        2.77      3.70 o 
  13   3   3        3.53        1.51      3.63 o 
 -12   4   3        1.59        1.13      3.52 o 
 -11   4   3        0.10        2.17      3.91 o 
 -10   4   3        3.56        1.58      3.39 o 
  -9   4   3       29.58       26.26      3.79 o 
  -8   4   3        0.02       -0.97      1.47 o 
  -7   4   3       35.39       37.18      3.78 o 
  -6   4   3      131.82      158.26      4.90 o 
  -5   4   3       92.52      101.35      4.48 o 
  -4   4   3       87.24       98.22      4.24 o 
  -3   4   3       81.99       97.77      5.07 o 
  -2   4   3      118.30      124.11      3.64 o 
  -1   4   3       38.37       38.51      2.05 o 
   0   4   3      126.01      126.12      3.13 o 
   1   4   3       65.57       72.32      2.38 o 
   2   4   3        3.42        2.15      1.34 o 
   3   4   3        0.36       -0.06      1.38 o 
   4   4   3      155.36      175.92      4.19 o 
   5   4   3        1.69        1.76      1.48 o 
   6   4   3       53.19       55.52      4.48 o 
   7   4   3        4.90        1.50      1.85 o 
   8   4   3       61.95       61.54      7.21 o 
   9   4   3        0.31       -0.58      2.45 o 
  10   4   3        2.63        2.08      3.39 o 
  11   4   3        8.74        5.50      4.75 o 
 -10   5   3        1.73        0.66      2.74 o 
  -9   5   3        0.30       -0.79      2.77 o 
  -8   5   3       15.58       11.78      4.24 o 
  -7   5   3        2.26        1.15      2.42 o 
  -6   5   3        7.95        9.06      2.78 o 
  -5   5   3       27.66       23.12      3.92 o 
  -4   5   3        5.75        6.53      2.85 o 
  -3   5   3       25.97       24.19      2.99 o 
  -2   5   3      142.36      143.67      6.40 o 
  -1   5   3        0.37        0.54      1.26 o 
   0   5   3       12.52        9.35      1.78 o 
   1   5   3        2.18        3.43      1.62 o 
   2   5   3        6.74        5.94      2.27 o 
   3   5   3        3.89        2.08      1.42 o 
   4   5   3        0.00        0.07      1.44 o 
   5   5   3       10.55        8.38      1.94 o 
   6   5   3        0.00       -0.01      1.77 o 
   7   5   3        2.43        3.91      2.12 o 
   8   5   3        0.20        0.01      2.53 o 
   9   5   3        0.31        1.07      3.17 o 
  -6   6   3       10.04        5.78      3.61 o 
  -5   6   3        1.08        0.59      2.64 o 
  -4   6   3        2.58        2.65      3.07 o 
  -3   6   3        0.24        0.38      2.02 o 
  -2   6   3        7.67        6.36      3.68 o 
  -1   6   3        0.03        1.38      2.03 o 
   0   6   3        0.15        1.32      2.08 o 
   1   6   3        0.50        3.31      2.11 o 
   2   6   3        1.10        0.83      2.07 o 
   3   6   3        0.00        1.61      2.73 o 
   4   6   3        8.03        7.14      2.73 o 
   5   6   3        0.07        1.05      2.45 o 
   6   6   3        5.52        5.16      2.90 o 
 -14   0   4       18.14       17.09      7.56 o 
 -12   0   4       69.88       76.53      7.04 o 
 -10   0   4      149.66      181.56      9.54 o 
  -8   0   4      146.45      137.09      6.73 o 
  -6   0   4     1411.56     1520.68     63.91 o 
  -4   0   4      561.28      531.95     28.51 o 
  -2   0   4     1209.44     1135.29     16.58 o 
   0   0   4      455.79      306.39     62.36 o 
   2   0   4      738.93      661.45     13.99 o 
   4   0   4      702.36      647.06     10.03 o 
   6   0   4       38.32       28.87      2.56 o 
   8   0   4      350.45      384.62     10.74 o 
  10   0   4        4.35        1.68      3.24 o 
  12   0   4        5.47        6.20      4.37 o 
  14   0   4       17.43       11.43      9.47 o 
 -15   1   4        0.06        1.30      5.00 o 
 -14   1   4        6.25        6.31      5.43 o 
 -13   1   4        6.85        8.87      4.31 o 
 -12   1   4        4.90        5.69      4.32 o 
 -11   1   4        6.69        7.52      2.89 o 
 -10   1   4       19.89       14.09      3.89 o 
  -9   1   4       37.27       38.38      3.94 o 
  -8   1   4        7.41        7.51      2.07 o 
  -7   1   4      212.75      196.84      3.94 o 
  -6   1   4      228.53      244.80      4.72 o 
  -5   1   4       44.49       48.28      2.57 o 
  -4   1   4     2937.72     2655.02     26.97 o 
  -3   1   4      412.18      369.18      5.47 o 
  -2   1   4     6619.73     6290.76     55.92 o 
  -1   1   4       10.61       10.06      0.96 o 
   0   1   4    14858.01    14501.43    122.93 o 
   1   1   4      449.64      381.20      3.82 o 
   2   1   4     1439.30     1281.14     12.56 o 
   3   1   4      130.02      141.80      2.80 o 
   4   1   4     1550.33     1512.80     16.04 o 
   5   1   4        3.25        1.80      1.87 o 
   6   1   4      160.15      166.05      3.58 o 
   7   1   4      512.73      557.02      9.03 o 
   8   1   4      104.71      103.81      4.90 o 
   9   1   4        0.32       -1.06      2.75 o 
  10   1   4      112.51      117.44      5.19 o 
  11   1   4       10.12        7.38      3.32 o 
  12   1   4       12.87       11.69      3.88 o 
  13   1   4        8.96        5.47      4.45 o 
  14   1   4        0.05        4.73      4.67 o 
 -14   2   4        4.06        2.30      4.89 o 
 -13   2   4        0.59       -0.98      3.17 o 
 -12   2   4        3.93        2.32      3.05 o 
 -11   2   4        0.59        0.23      2.67 o 
 -10   2   4      128.53      141.54      5.25 o 
  -9   2   4        3.87        2.70      2.52 o 
  -8   2   4       56.16       55.76      4.03 o 
  -7   2   4       84.99       81.71      3.25 o 
  -6   2   4       44.59       37.58      3.02 o 
  -5   2   4      584.10      572.85      8.70 o 
  -4   2   4       14.18        9.31      1.41 o 
  -3   2   4      133.01       94.47      1.65 o 
  -2   2   4      574.74      555.75      5.82 o 
  -1   2   4     1815.37     1642.10     14.59 o 
   0   2   4      115.56       98.23      1.91 o 
   1   2   4     1615.57     1635.54     13.62 o 
   2   2   4     2577.00     2653.39     24.30 o 
   3   2   4       89.65      108.71      2.97 o 
   4   2   4     1343.23     1339.24     23.06 o 
   5   2   4      220.06      213.40      4.58 o 
   6   2   4       46.62       39.86      3.10 o 
   7   2   4        1.18        1.55      2.44 o 
   8   2   4      208.98      230.82      7.24 o 
   9   2   4        6.53        3.43      2.76 o 
  10   2   4        1.49        0.67      2.50 o 
  11   2   4       14.28        9.16      3.56 o 
  12   2   4        8.37        7.19      3.62 o 
  13   2   4        0.32        2.31      3.38 o 
  14   2   4        1.46       -2.59      8.05 o 
 -13   3   4       11.22        5.89      4.08 o 
 -12   3   4        0.74        0.15      3.32 o 
 -11   3   4       13.41        6.52      3.47 o 
 -10   3   4        5.62        4.41      2.94 o 
  -9   3   4       97.66      116.37      6.16 o 
  -8   3   4        2.42        2.13      2.21 o 
  -7   3   4        1.30        2.26      1.25 o 
  -6   3   4        0.50        0.39      1.14 o 
  -5   3   4      150.34      142.40      4.63 o 
  -4   3   4        0.45        0.00      0.69 o 
  -3   3   4       14.71       15.72      2.07 o 
  -2   3   4      252.59      239.92      4.18 o 
  -1   3   4      105.63      103.28      2.23 o 
   0   3   4      403.72      404.59      7.09 o 
   1   3   4       57.88       75.28      1.93 o 
   2   3   4       30.75       37.73      1.80 o 
   3   3   4        1.38        1.65      1.34 o 
   4   3   4      497.03      555.13      7.18 o 
   5   3   4      167.20      179.45      5.55 o 
   6   3   4       11.52       11.87      2.33 o 
   7   3   4        0.42       -0.14      1.69 o 
   8   3   4        7.18        6.82      2.26 o 
   9   3   4       27.28       35.02      4.24 o 
  10   3   4       11.87       10.82      4.16 o 
  11   3   4        0.51        0.29      3.57 o 
  12   3   4        0.13        1.66      3.52 o 
  13   3   4       12.33        7.92      5.05 o 
 -12   4   4        1.13       -1.26      3.66 o 
 -11   4   4        1.14        1.73      3.69 o 
 -10   4   4        4.70        3.95      3.10 o 
  -9   4   4       16.82       18.38      4.22 o 
  -8   4   4        4.41        3.90      2.86 o 
  -7   4   4       24.70       19.99      3.44 o 
  -6   4   4       22.29       25.31      4.03 o 
  -5   4   4        0.24        1.23      2.33 o 
  -4   4   4       24.03       28.89      2.85 o 
  -3   4   4      963.55     1064.96     23.91 o 
  -2   4   4       19.75       25.39      2.50 o 
  -1   4   4       24.91       26.19      1.99 o 
   0   4   4        0.35        1.29      1.28 o 
   1   4   4      382.34      413.19     10.12 o 
   2   4   4       28.81       32.24      1.92 o 
   3   4   4       13.87       12.64      1.83 o 
   4   4   4        1.44        1.14      1.49 o 
   5   4   4        1.20        0.92      1.70 o 
   6   4   4        0.98        1.10      1.87 o 
   7   4   4       54.20       49.44      5.77 o 
   8   4   4        8.53        6.89      2.52 o 
   9   4   4        3.58        1.50      3.17 o 
  10   4   4        0.40        0.87      3.40 o 
  11   4   4        4.71        3.20      4.38 o 
 -10   5   4        0.21        0.73      3.08 o 
  -9   5   4        0.09        0.00      2.59 o 
  -8   5   4        0.71        2.74      3.21 o 
  -7   5   4        3.05        2.77      2.62 o 
  -6   5   4        3.90        2.78      3.04 o 
  -5   5   4       15.92       14.38      3.46 o 
  -4   5   4        0.66        0.16      1.86 o 
  -3   5   4       45.74       48.01      3.85 o 
  -2   5   4       25.54       27.59      3.40 o 
  -1   5   4        0.06       -0.70      1.35 o 
   0   5   4        0.00        0.58      1.34 o 
   1   5   4       63.35       54.27      4.03 o 
   2   5   4       13.98       15.09      2.37 o 
   3   5   4       83.61       74.56      5.29 o 
   4   5   4        5.88        4.64      1.90 o 
   5   5   4        0.00       -0.63      1.48 o 
   6   5   4        0.18       -0.23      1.54 o 
   7   5   4        0.74        0.67      1.67 o 
   8   5   4        4.80        4.78      3.33 o 
   9   5   4        2.76        1.75      3.29 o 
  -6   6   4        4.09        2.66      3.33 o 
  -5   6   4       10.77       10.44      3.77 o 
  -4   6   4       10.81        8.30      3.48 o 
  -3   6   4        0.00        2.18      2.68 o 
  -2   6   4        1.48       -0.07      2.15 o 
  -1   6   4       18.77       17.47      2.94 o 
   0   6   4        9.27        7.72      3.33 o 
   1   6   4       10.14        7.42      2.73 o 
   2   6   4        1.62        0.36      1.89 o 
   3   6   4        2.83        1.79      2.46 o 
   4   6   4        0.01        2.41      2.40 o 
   5   6   4        7.93        6.82      3.01 o 
   6   6   4        8.11        6.94      2.95 o 
 -15   0   5        0.31       -1.13      6.50 o 
 -13   0   5       14.09        8.97      6.72 o 
 -11   0   5        2.44        1.38      4.65 o 
  -9   0   5      182.21      211.48      7.40 o 
  -7   0   5      302.09      280.92      7.85 o 
  -5   0   5       13.89       10.58      2.65 o 
  -3   0   5       35.21       23.72      1.65 o 
  -1   0   5     1532.10     1474.98     13.21 o 
   1   0   5      802.02      758.05     16.73 o 
   3   0   5     2517.44     2420.23     73.80 o 
   5   0   5      141.54      145.64      4.85 o 
   7   0   5      125.86      127.00      5.90 o 
   9   0   5      290.78      317.38     17.40 o 
  11   0   5      230.28      309.85     13.89 o 
  13   0   5        3.53       -2.24      7.17 o 
 -15   1   5        0.08       -2.36      7.25 o 
 -14   1   5        1.07       -0.55      3.18 o 
 -13   1   5        0.16       -1.28      3.97 o 
 -12   1   5        0.79        0.72      3.37 o 
 -11   1   5       99.98      121.69      6.89 o 
 -10   1   5      124.07      129.29      5.96 o 
  -9   1   5       87.23       85.86      4.47 o 
  -8   1   5        0.54        1.25      2.36 o 
  -7   1   5      370.21      352.29      6.43 o 
  -6   1   5       19.62       14.40      1.94 o 
  -5   1   5       33.29       35.55      2.39 o 
  -4   1   5     1264.26     1259.26     13.68 o 
  -3   1   5        0.13        0.47      0.89 o 
  -2   1   5      619.10      594.95      6.08 o 
  -1   1   5     6161.84     5801.63     48.30 o 
   0   1   5      952.12      967.23      7.36 o 
   1   1   5      923.15      828.40      8.77 o 
   2   1   5      449.30      421.58      4.67 o 
   3   1   5     4248.04     4213.36     42.10 o 
   4   1   5      614.35      578.19      7.24 o 
   5   1   5      191.65      176.70      3.71 o 
   6   1   5       16.35       18.64      2.46 o 
   7   1   5       15.57       14.44      2.37 o 
   8   1   5       99.66      105.22      3.99 o 
   9   1   5       12.40       10.39      2.73 o 
  10   1   5       39.58       44.40      4.11 o 
  11   1   5        0.00        0.97      2.81 o 
  12   1   5        0.00        1.92      3.54 o 
  13   1   5        1.87        3.28      4.31 o 
  14   1   5        0.01       -0.21      5.04 o 
 -14   2   5        0.78       -0.64      4.22 o 
 -13   2   5        2.18       -1.07      3.84 o 
 -12   2   5        0.33       -0.28      2.83 o 
 -11   2   5       26.09       23.24      4.19 o 
 -10   2   5       71.23       83.72      5.76 o 
  -9   2   5       40.71       44.54      4.37 o 
  -8   2   5       49.64       46.99      3.47 o 
  -7   2   5      262.51      280.66      5.59 o 
  -6   2   5       81.95       90.28      2.91 o 
  -5   2   5       18.28       17.41      1.69 o 
  -4   2   5        5.21        1.97      0.77 o 
  -3   2   5      202.69      184.32      3.68 o 
  -2   2   5       65.70       51.37      5.53 o 
  -1   2   5      719.48      668.22      5.90 o 
   0   2   5      558.39      484.77      4.86 o 
   1   2   5      558.82      608.97      5.84 o 
   2   2   5     2983.29     3027.29     27.67 o 
   3   2   5      591.17      682.78      8.41 o 
   4   2   5     2036.79     2103.24     28.64 o 
   5   2   5       58.49       54.32      2.82 o 
   6   2   5       98.55      110.04      3.52 o 
   7   2   5      578.25      622.10     14.05 o 
   8   2   5        9.68        9.48      3.14 o 
   9   2   5        1.37        2.24      2.43 o 
  10   2   5       15.48       10.09      3.31 o 
  11   2   5       24.09       22.40      6.73 o 
  12   2   5        0.95        0.98      3.88 o 
  13   2   5        0.16        3.03      4.49 o 
 -13   3   5        9.38        7.35      4.28 o 
 -12   3   5       33.29       35.02      5.40 o 
 -11   3   5       43.25       49.32      4.77 o 
 -10   3   5        1.03        2.08      2.19 o 
  -9   3   5       34.12       35.57      4.58 o 
  -8   3   5      124.44      159.85      5.48 o 
  -7   3   5      255.13      252.16     13.93 o 
  -6   3   5        3.81        2.45      1.26 o 
  -5   3   5        0.18        0.22      1.67 o 
  -4   3   5        1.48        1.72      1.57 o 
  -3   3   5       12.32       11.84      2.00 o 
  -2   3   5       94.52       99.01      2.69 o 
  -1   3   5       31.56       31.45      1.35 o 
   0   3   5      131.50      123.18      2.20 o 
   1   3   5      395.38      432.02      5.04 o 
   2   3   5       16.85       15.91      1.67 o 
   3   3   5       97.39       92.99      2.69 o 
   4   3   5      117.76      129.30      3.38 o 
   5   3   5        1.54        2.82      1.64 o 
   6   3   5      118.56      127.26      5.61 o 
   7   3   5       10.53        9.11      2.01 o 
   8   3   5       21.09       16.83      2.64 o 
   9   3   5        1.65        2.09      2.65 o 
  10   3   5      100.20      110.30     19.48 o 
  11   3   5        0.16        2.29      3.93 o 
  12   3   5        0.91        0.09      3.14 o 
 -12   4   5        8.07        7.55      4.75 o 
 -11   4   5        3.36        2.86      3.21 o 
 -10   4   5       12.74       15.11      3.91 o 
  -9   4   5        1.69        0.29      1.97 o 
  -8   4   5       19.95       16.96      3.23 o 
  -7   4   5       30.22       30.02      4.18 o 
  -6   4   5      193.69      217.75      8.73 o 
  -5   4   5       23.41       22.92      3.26 o 
  -4   4   5        1.52        0.37      1.98 o 
  -3   4   5      175.27      190.44      5.85 o 
  -2   4   5       42.10       45.80      2.80 o 
  -1   4   5        0.04       -0.33      1.17 o 
   0   4   5      405.23      434.82      6.52 o 
   1   4   5        0.04        0.04      1.12 o 
   2   4   5        5.55        6.82      1.61 o 
   3   4   5       22.44       23.14      2.06 o 
   4   4   5      114.54      139.12      4.14 o 
   5   4   5        0.46       -0.53      1.74 o 
   6   4   5       22.94       24.46      2.67 o 
   7   4   5        8.74        6.00      2.40 o 
   8   4   5        3.79        3.78      2.35 o 
   9   4   5        0.01        0.13      2.90 o 
  10   4   5        0.47        1.35      2.97 o 
  11   4   5        1.04        2.49      3.36 o 
 -10   5   5        0.10        0.49      2.78 o 
  -9   5   5        0.19       -0.42      3.27 o 
  -8   5   5       13.47       11.34      3.96 o 
  -7   5   5        1.14        2.01      2.54 o 
  -6   5   5       13.38       11.33      3.51 o 
  -5   5   5       31.58       35.53      4.06 o 
  -4   5   5       15.90       17.77      3.42 o 
  -3   5   5       30.26       27.85      3.58 o 
  -2   5   5        0.61       -0.18      2.05 o 
  -1   5   5       55.53       51.61      4.59 o 
   0   5   5       70.85       59.08      6.05 o 
   1   5   5        0.01        1.01      1.35 o 
   2   5   5        0.02        0.50      1.33 o 
   3   5   5       12.78       14.43      2.43 o 
   4   5   5        2.73        0.91      1.56 o 
   5   5   5        0.41        0.49      1.54 o 
   6   5   5       12.51        8.11      2.30 o 
   7   5   5        1.29        0.83      1.86 o 
   8   5   5        7.49        6.68      2.20 o 
   9   5   5        0.03       -2.16      3.21 o 
  -6   6   5       22.39       16.06      4.22 o 
  -5   6   5        0.05        0.90      2.99 o 
  -4   6   5        2.52        5.78      3.21 o 
  -3   6   5       11.28        8.58      3.19 o 
  -2   6   5       15.12       14.75      4.00 o 
  -1   6   5        4.87        2.07      2.88 o 
   0   6   5        0.01       -1.14      2.21 o 
   1   6   5        0.01        1.56      3.20 o 
   2   6   5       12.10        9.46      2.87 o 
   3   6   5        0.44       -1.83      2.17 o 
   4   6   5        4.97        6.76      2.57 o 
   5   6   5        6.34        4.16      2.84 o 
   6   6   5        0.34        0.22      2.27 o 
 -14   0   6       26.55       21.49      7.85 o 
 -12   0   6        7.95        3.38      5.86 o 
 -10   0   6        1.47        0.94      4.09 o 
  -8   0   6       23.44       23.66      4.62 o 
  -6   0   6      107.60       84.38      3.72 o 
  -4   0   6      559.88      521.68     24.87 o 
  -2   0   6      232.09      198.17      2.67 o 
   0   0   6      388.04      349.18      4.32 o 
   2   0   6     5030.47     4865.92    125.97 o 
   4   0   6      805.43      739.74     11.93 o 
   6   0   6       83.13       80.91      4.58 o 
   8   0   6      107.36      100.02      5.24 o 
  10   0   6       27.40       32.77      5.78 o 
  12   0   6       86.61       95.66     15.08 o 
  14   0   6        8.49       18.24      9.79 o 
 -14   1   6       12.51       13.06      5.96 o 
 -13   1   6        3.08        4.41      3.44 o 
 -12   1   6        7.32        6.24      3.89 o 
 -11   1   6        5.66        0.95      3.35 o 
 -10   1   6       10.18        8.08      3.15 o 
  -9   1   6        0.26       -0.83      2.42 o 
  -8   1   6      529.62      544.62      8.75 o 
  -7   1   6      139.63      142.66      3.88 o 
  -6   1   6      648.15      558.12      7.23 o 
  -5   1   6      215.78      203.97      4.11 o 
  -4   1   6     4928.65     4957.44     45.42 o 
  -3   1   6        8.56        9.26      0.90 o 
  -2   1   6       22.57       20.88      1.05 o 
  -1   1   6       34.67       23.52      0.88 o 
   0   1   6        0.00        1.14      0.83 o 
   1   1   6     1109.02     1104.91     10.26 o 
   2   1   6       99.80       97.89      2.05 o 
   3   1   6     1267.99     1256.24     13.11 o 
   4   1   6      962.25      898.08     10.34 o 
   5   1   6       45.30       51.14      2.48 o 
   6   1   6      257.11      287.14      5.54 o 
   7   1   6      255.64      268.67      6.09 o 
   8   1   6       29.03       33.20      3.10 o 
   9   1   6      118.92      117.93      5.49 o 
  10   1   6       13.03        9.08      3.56 o 
  11   1   6        8.75        7.40      3.83 o 
  12   1   6        0.25        1.80      3.44 o 
  13   1   6        9.40        5.72      3.42 o 
  14   1   6        1.85        1.88      4.36 o 
 -14   2   6        2.22        0.23      3.16 o 
 -13   2   6        0.24        0.06      3.29 o 
 -12   2   6        0.19        0.07      3.78 o 
 -11   2   6       55.46       67.09      6.08 o 
 -10   2   6       29.62       23.33      3.97 o 
  -9   2   6       38.72       42.17      4.39 o 
  -8   2   6       29.48       22.44      2.70 o 
  -7   2   6      613.87      650.79     10.20 o 
  -6   2   6       17.16       19.17      2.09 o 
  -5   2   6       42.36       35.56      2.26 o 
  -4   2   6      585.88      616.44      6.80 o 
  -3   2   6        4.10        7.11      1.53 o 
  -2   2   6       21.27       21.11      1.40 o 
  -1   2   6      408.55      414.73      4.16 o 
   0   2   6      361.95      318.76      3.55 o 
   1   2   6      159.31      165.98      2.46 o 
   2   2   6     4089.45     4245.77     47.93 o 
   3   2   6       10.66       15.99      1.87 o 
   4   2   6      367.19      363.38      5.31 o 
   5   2   6      226.09      222.86      6.09 o 
   6   2   6       11.70       15.24      2.49 o 
   7   2   6       11.07        7.82      2.80 o 
   8   2   6        6.07        4.88      2.79 o 
   9   2   6        0.49        0.50      2.17 o 
  10   2   6        1.63        2.94      3.15 o 
  11   2   6        0.10       -0.41      3.61 o 
  12   2   6       18.09       12.90      4.06 o 
  13   2   6        0.40        0.40      4.21 o 
 -13   3   6        2.40        1.28      3.95 o 
 -12   3   6        0.39        0.95      3.04 o 
 -11   3   6        7.90        7.93      3.24 o 
 -10   3   6        0.30        1.60      2.62 o 
  -9   3   6       14.02       12.52      3.58 o 
  -8   3   6       10.87        8.14      1.79 o 
  -7   3   6       23.63       28.09      2.74 o 
  -6   3   6      134.05      154.95      4.55 o 
  -5   3   6      362.88      391.88      6.40 o 
  -4   3   6       31.26       31.16      2.09 o 
  -3   3   6       79.94       87.34      3.17 o 
  -2   3   6       18.81       18.12      1.75 o 
  -1   3   6       70.68       69.96      1.66 o 
   0   3   6      151.97      167.44      2.64 o 
   1   3   6      386.94      393.91      4.94 o 
   2   3   6       27.07       28.02      1.95 o 
   3   3   6      144.04      147.86      3.25 o 
   4   3   6      461.62      522.41      7.15 o 
   5   3   6       22.52       23.80      2.22 o 
   6   3   6       96.27       94.00      4.38 o 
   7   3   6        4.32        2.48      2.04 o 
   8   3   6        1.47        1.37      1.83 o 
   9   3   6       49.77       47.73      5.66 o 
  10   3   6        0.01       -0.61      3.06 o 
  11   3   6        4.03        3.72      3.36 o 
  12   3   6        0.32       -0.86      3.58 o 
 -12   4   6        0.29       -0.01      3.34 o 
 -11   4   6        9.63        6.13      3.94 o 
 -10   4   6       10.30       10.63      3.31 o 
  -9   4   6       47.93       56.85      6.39 o 
  -8   4   6        0.06       -0.65      2.05 o 
  -7   4   6        8.30       10.79      3.21 o 
  -6   4   6       23.00       24.83      3.48 o 
  -5   4   6      132.59      127.54      7.85 o 
  -4   4   6       23.58       24.20      3.00 o 
  -3   4   6      438.34      463.17     17.84 o 
  -2   4   6       17.60       17.62      2.31 o 
  -1   4   6       42.53       39.91      1.82 o 
   0   4   6        0.00        0.05      0.96 o 
   1   4   6      141.71      150.40      4.83 o 
   2   4   6       15.76       11.67      1.73 o 
   3   4   6       58.02       56.76      4.63 o 
   4   4   6       20.69       21.56      2.24 o 
   5   4   6        0.36        0.28      1.60 o 
   6   4   6       12.22        7.85      2.33 o 
   7   4   6       15.18       11.11      2.79 o 
   8   4   6        1.83        3.38      2.23 o 
   9   4   6        0.00       -0.40      2.97 o 
  10   4   6        4.59        4.63      3.62 o 
  11   4   6        0.04        0.26      5.15 o 
 -10   5   6        0.51        0.10      3.37 o 
  -9   5   6        0.11       -1.38      3.08 o 
  -8   5   6        2.66        2.73      2.95 o 
  -7   5   6        1.98        2.60      2.93 o 
  -6   5   6       10.22       10.54      3.51 o 
  -5   5   6       48.11       45.87      4.30 o 
  -4   5   6        4.39        4.10      3.01 o 
  -3   5   6        0.49        1.00      1.97 o 
  -2   5   6       42.78       46.71      5.50 o 
  -1   5   6      124.70      107.07      9.62 o 
   0   5   6        9.49        5.38      1.73 o 
   1   5   6        2.77        2.75      1.72 o 
   2   5   6       26.48       27.98      2.80 o 
   3   5   6      137.49      137.74     11.65 o 
   4   5   6        5.40        3.08      1.74 o 
   5   5   6        2.23        1.53      1.81 o 
   6   5   6        1.26        0.32      1.71 o 
   7   5   6       10.55       12.63      2.68 o 
   8   5   6        1.09        2.92      2.01 o 
   9   5   6        3.90        3.71      3.45 o 
  -6   6   6        0.09        0.64      2.80 o 
  -5   6   6       11.02        6.60      3.32 o 
  -4   6   6        4.30        1.07      2.81 o 
  -3   6   6        0.26       -0.55      2.65 o 
  -2   6   6        0.01       -0.01      2.15 o 
  -1   6   6       22.94        8.63      3.45 o 
   0   6   6        0.10        0.05      1.88 o 
   1   6   6        0.46        0.68      3.09 o 
   2   6   6       11.84        7.79      4.07 o 
   3   6   6        5.67        4.14      2.81 o 
   4   6   6        3.25        3.68      2.40 o 
   5   6   6        0.03        2.22      2.37 o 
   6   6   6        1.62       -1.68      8.30 o 
 -15   0   7        2.10        1.78      6.42 o 
 -13   0   7       26.95       29.67      4.95 o 
 -11   0   7       16.30       14.84      6.15 o 
  -9   0   7       11.48       13.93      4.87 o 
  -7   0   7      138.16      151.81      5.98 o 
  -5   0   7      793.77      702.23     32.41 o 
  -3   0   7       17.38       11.87      1.50 o 
  -1   0   7      720.04      656.08      9.72 o 
   1   0   7     3855.88     3802.87     50.31 o 
   3   0   7       50.07       58.00      2.62 o 
   5   0   7     5604.37     5833.46     90.36 o 
   7   0   7       97.54      103.62      4.52 o 
   9   0   7      340.45      424.95     26.22 o 
  11   0   7        0.18       -4.00      4.00 o 
  13   0   7        0.10        1.00      6.09 o 
 -14   1   7        0.02       -1.64      4.82 o 
 -13   1   7       12.07       11.47      4.62 o 
 -12   1   7       40.57       49.27      6.74 o 
 -11   1   7       22.67       21.88      3.84 o 
 -10   1   7       30.21       31.98      4.34 o 
  -9   1   7        9.57        8.34      2.76 o 
  -8   1   7      146.79      140.11      4.49 o 
  -7   1   7      315.69      306.32      5.32 o 
  -6   1   7        2.91        1.37      1.24 o 
  -5   1   7     1888.27     1780.55     21.27 o 
  -4   1   7       21.92       29.74      1.54 o 
  -3   1   7     1581.00     1434.10     14.54 o 
  -2   1   7     1529.86     1511.07     10.82 o 
  -1   1   7     1074.62      977.58      6.95 o 
   0   1   7       30.65       30.45      1.88 o 
   1   1   7      486.11      476.05      5.13 o 
   2   1   7     1268.32     1259.20     25.58 o 
   3   1   7      340.26      364.92      5.61 o 
   4   1   7      457.39      452.72      6.02 o 
   5   1   7        0.19       -1.15      1.44 o 
   6   1   7      137.75      153.14      4.19 o 
   7   1   7       50.54       51.92      3.58 o 
   8   1   7        6.40        6.23      2.55 o 
   9   1   7       42.66       40.70      4.22 o 
  10   1   7        5.78        5.22      3.31 o 
  11   1   7        6.19        8.08      3.56 o 
  12   1   7        6.33        3.13      4.03 o 
  13   1   7       13.18       11.47      4.01 o 
  14   1   7        0.70       -2.00      3.39 o 
 -14   2   7        1.09        1.89      2.93 o 
 -13   2   7        1.07        1.66      3.29 o 
 -12   2   7        1.63        1.21      2.94 o 
 -11   2   7       74.93       78.50      5.55 o 
 -10   2   7       54.50       62.50      4.94 o 
  -9   2   7       90.61       90.47      7.46 o 
  -8   2   7       35.73       28.43      2.59 o 
  -7   2   7       44.08       44.93      3.24 o 
  -6   2   7      154.04      156.91      3.62 o 
  -5   2   7     1485.12     1565.82     22.33 o 
  -4   2   7      236.74      187.76      3.19 o 
  -3   2   7       14.17       18.18      1.65 o 
  -2   2   7     1843.10     1818.07     15.53 o 
  -1   2   7       25.28       23.03      1.40 o 
   0   2   7       15.95       18.19      1.45 o 
   1   2   7      244.37      271.27      3.05 o 
   2   2   7      758.32      807.21      8.25 o 
   3   2   7      813.08      850.47     10.04 o 
   4   2   7      291.02      299.71      4.68 o 
   5   2   7      340.09      333.81      7.55 o 
   6   2   7      155.82      160.57      4.47 o 
   7   2   7       86.97       95.73      3.66 o 
   8   2   7        8.40        8.66      2.82 o 
   9   2   7        1.42        1.47      2.59 o 
  10   2   7        8.89        8.16      3.63 o 
  11   2   7       16.98       13.97      4.13 o 
  12   2   7        7.22        6.30      4.34 o 
  13   2   7        0.62        4.56      5.11 o 
 -13   3   7        7.84        7.16      3.43 o 
 -12   3   7       14.23       15.02      3.70 o 
 -11   3   7       48.57       53.06      5.31 o 
 -10   3   7        2.71        2.04      3.04 o 
  -9   3   7        0.38        0.74      2.41 o 
  -8   3   7        0.04       -0.12      0.91 o 
  -7   3   7       10.27       10.47      2.60 o 
  -6   3   7       77.25       82.93      3.75 o 
  -5   3   7       48.09       51.15      3.12 o 
  -4   3   7      173.67      183.51      3.91 o 
  -3   3   7      276.43      285.90      4.78 o 
  -2   3   7       68.74       69.19      7.62 o 
  -1   3   7        4.18        5.15      0.88 o 
   0   3   7       40.55       39.64      1.47 o 
   1   3   7       11.26       13.98      1.52 o 
   2   3   7       26.67       23.29      1.89 o 
   3   3   7       42.45       41.87      2.51 o 
   4   3   7      338.89      400.18      8.67 o 
   5   3   7        2.53        5.34      1.92 o 
   6   3   7      510.05      614.73     22.55 o 
   7   3   7       17.06       14.05      2.49 o 
   8   3   7       15.73       19.28      3.32 o 
   9   3   7        2.14        2.65      2.32 o 
  10   3   7       26.28       23.01      4.52 o 
  11   3   7        1.02       -0.63      3.09 o 
  12   3   7        1.27        0.64      3.49 o 
 -12   4   7       17.18       14.38      3.80 o 
 -11   4   7        1.41       -0.32      2.76 o 
 -10   4   7        8.16        5.36      3.22 o 
  -9   4   7        0.54        1.54      3.09 o 
  -8   4   7        1.87        0.65      2.46 o 
  -7   4   7       21.10       21.28      3.16 o 
  -6   4   7      142.81      160.51     10.03 o 
  -5   4   7        8.32        8.38      2.51 o 
  -4   4   7       32.51       38.31      3.28 o 
  -3   4   7        0.37        0.24      1.59 o 
  -2   4   7       63.19       59.77      5.53 o 
  -1   4   7       45.47       44.83      2.57 o 
   0   4   7       97.75       88.85      4.02 o 
   1   4   7       12.82       14.80      1.69 o 
   2   4   7       82.53       78.20      4.04 o 
   3   4   7        0.31        0.38      1.37 o 
   4   4   7       48.25       52.25      3.73 o 
   5   4   7       15.71       10.02      2.46 o 
   6   4   7       44.06       42.47      3.37 o 
   7   4   7        4.74        5.91      2.33 o 
   8   4   7       12.46       10.22      3.43 o 
   9   4   7        9.68        8.08      3.65 o 
  10   4   7        0.33       -2.19      3.50 o 
  11   4   7        0.05       -2.96      5.48 o 
 -10   5   7        1.21        2.62      4.57 o 
  -9   5   7        0.13        1.17      3.01 o 
  -8   5   7        1.01        0.69      3.32 o 
  -7   5   7       12.19       16.72      3.36 o 
  -6   5   7       17.80       18.54      3.39 o 
  -5   5   7        0.47        2.63      2.51 o 
  -4   5   7      130.47      130.17     13.31 o 
  -3   5   7        1.55        2.41      2.65 o 
  -2   5   7       20.63       18.48      2.76 o 
  -1   5   7       22.79       16.42      3.03 o 
   0   5   7       28.72       22.31      2.07 o 
   1   5   7        3.18        0.99      1.44 o 
   2   5   7        2.12        2.73      1.74 o 
   3   5   7        1.53        0.43      1.24 o 
   4   5   7        7.59        4.96      1.90 o 
   5   5   7        3.41        2.85      2.01 o 
   6   5   7       36.86       35.85      8.42 o 
   7   5   7        2.98        2.82      2.05 o 
   8   5   7        3.58        2.23      2.17 o 
   9   5   7        0.14        0.04      1.80 o 
  -6   6   7        0.10        2.74      3.31 o 
  -5   6   7        0.86       -1.43      2.81 o 
  -4   6   7        0.11       -0.40      2.52 o 
  -3   6   7        1.93        2.48      2.45 o 
  -2   6   7        8.54        4.45      3.01 o 
  -1   6   7       12.71        7.01      2.74 o 
   0   6   7        1.47        2.41      2.35 o 
   1   6   7       12.48       12.50      5.91 o 
   2   6   7        7.74        3.87      3.11 o 
   3   6   7        0.19        0.45      2.04 o 
   4   6   7        0.00        2.12      1.75 o 
   5   6   7       12.84       12.20      2.69 o 
 -14   0   8        0.00       -1.39      6.73 o 
 -12   0   8       83.12       87.11      6.25 o 
 -10   0   8       67.09       73.69      7.03 o 
  -8   0   8       53.31       56.28      5.33 o 
  -6   0   8      290.71      195.67     55.31 o 
  -4   0   8     1151.50      965.97     15.27 o 
  -2   0   8     7351.98     7217.11     79.12 o 
   0   0   8      842.78      781.83      8.92 o 
   2   0   8       36.35       42.06      2.00 o 
   4   0   8      258.18      243.84      5.61 o 
   6   0   8      233.86      229.69      6.17 o 
   8   0   8      623.27      753.69     23.42 o 
  10   0   8       34.19       39.01     12.19 o 
  12   0   8       10.75        7.26      6.00 o 
  14   0   8        0.54       -0.36      4.75 o 
 -14   1   8        9.94        3.86      3.17 o 
 -13   1   8        1.85        2.37      4.11 o 
 -12   1   8       39.38       45.96      6.11 o 
 -11   1   8        3.95        4.12      2.90 o 
 -10   1   8       34.77       35.18      4.23 o 
  -9   1   8       66.84       57.53      4.14 o 
  -8   1   8      211.66      219.58      5.67 o 
  -7   1   8       17.38       20.83      2.17 o 
  -6   1   8       41.43       37.05      2.37 o 
  -5   1   8     1784.22     1844.11     18.80 o 
  -4   1   8      505.84      493.63      4.95 o 
  -3   1   8      133.79      158.87      2.10 o 
  -2   1   8      575.50      540.68      4.38 o 
  -1   1   8        3.65        2.55      0.50 o 
   0   1   8      720.15      662.02      7.09 o 
   1   1   8      448.89      472.75      6.84 o 
   2   1   8      610.94      587.09      6.69 o 
   3   1   8        8.29        8.15      1.38 o 
   4   1   8      319.43      311.51      4.77 o 
   5   1   8      165.98      181.16      4.17 o 
   6   1   8       52.05       52.24      2.93 o 
   7   1   8      153.83      166.68      5.17 o 
   8   1   8       37.95       44.39      3.89 o 
   9   1   8       42.90       35.49      4.09 o 
  10   1   8        6.31        4.53      3.34 o 
  11   1   8       46.83       41.86      8.41 o 
  12   1   8        1.43        0.07      3.54 o 
  13   1   8        0.10        1.71      4.03 o 
 -14   2   8        1.08        2.98      3.64 o 
 -13   2   8       33.46       47.02      7.30 o 
 -12   2   8        0.05        0.67      2.19 o 
 -11   2   8       55.88       71.15      4.42 o 
 -10   2   8        3.28       -0.64      2.30 o 
  -9   2   8       12.39       19.98      5.74 o 
  -8   2   8        0.00       -0.31      2.30 o 
  -7   2   8       23.78       20.33      2.34 o 
  -6   2   8       38.00       42.53      2.06 o 
  -5   2   8       49.42       57.37      1.30 o 
  -4   2   8      558.73      531.53      6.45 o 
  -3   2   8      561.58      569.35      6.72 o 
  -2   2   8     3055.44     3204.32     26.94 o 
  -1   2   8      307.77      283.45      3.43 o 
   0   2   8      117.49      100.29      1.72 o 
   1   2   8       53.01       36.58      1.37 o 
   2   2   8      410.55      455.21      8.27 o 
   3   2   8      392.42      426.72      5.63 o 
   4   2   8      231.35      236.94      3.75 o 
   5   2   8        2.99        2.86      1.52 o 
   6   2   8      187.60      201.10      7.02 o 
   7   2   8       16.16       18.32      2.54 o 
   8   2   8        7.44        6.96      2.44 o 
   9   2   8       11.73        9.74      3.18 o 
  10   2   8       24.88       19.64      3.89 o 
  11   2   8        0.99       -0.27      2.31 o 
  12   2   8        3.02        2.39      3.79 o 
  13   2   8        3.98        0.08      4.09 o 
 -13   3   8        4.09       -0.12      3.05 o 
 -12   3   8        0.48        0.69      2.54 o 
 -11   3   8        0.43       -2.31      3.01 o 
 -10   3   8       22.33       20.97      3.68 o 
  -9   3   8       38.20       35.57      3.50 o 
  -8   3   8        3.25        1.03      0.79 o 
  -7   3   8       28.21       28.60      3.27 o 
  -6   3   8       18.78       20.28      2.30 o 
  -5   3   8       30.59       33.69      2.53 o 
  -4   3   8       34.92       31.79      2.31 o 
  -3   3   8      610.40      608.33      7.63 o 
  -2   3   8      294.37      333.83      5.90 o 
  -1   3   8      165.65      156.95      2.33 o 
   0   3   8       67.87       60.90      2.17 o 
   1   3   8       25.18       22.72      1.53 o 
   2   3   8       21.49       20.83      1.72 o 
   3   3   8      119.07      134.82      3.32 o 
   4   3   8      382.86      416.03      9.02 o 
   5   3   8       85.94      104.71      3.85 o 
   6   3   8        8.91        7.95      1.95 o 
   7   3   8       54.27       55.38      5.80 o 
   8   3   8        5.33        2.16      2.30 o 
   9   3   8       39.26       42.26      4.31 o 
  10   3   8        1.05        1.31      2.87 o 
  11   3   8        0.04        2.21      3.68 o 
  12   3   8        0.01        1.13      3.44 o 
 -12   4   8        0.04        1.79      3.71 o 
 -11   4   8        0.26       -0.93      3.17 o 
 -10   4   8        4.03        4.36      3.74 o 
  -9   4   8       72.43       82.54      7.50 o 
  -8   4   8        4.62        3.16      3.13 o 
  -7   4   8        0.35        0.46      2.58 o 
  -6   4   8        1.22        0.47      2.45 o 
  -5   4   8       51.02       50.90      3.38 o 
  -4   4   8        1.48        0.90      1.98 o 
  -3   4   8      261.63      308.77      8.02 o 
  -2   4   8       18.45       17.21      2.54 o 
  -1   4   8        9.42        8.87      1.27 o 
   0   4   8        1.14       -0.30      0.78 o 
   1   4   8       42.93       43.87      2.74 o 
   2   4   8       12.31        8.20      1.43 o 
   3   4   8       10.34        8.98      2.16 o 
   4   4   8        1.25        1.34      1.60 o 
   5   4   8       46.18       40.32      3.07 o 
   6   4   8       30.41       22.66      3.14 o 
   7   4   8        3.68        1.49      1.90 o 
   8   4   8        1.34        0.51      2.92 o 
   9   4   8        5.88        6.22      3.54 o 
  10   4   8        0.67        0.74      3.12 o 
  11   4   8        3.27        2.46      5.08 o 
  -9   5   8        0.22       -0.10      3.18 o 
  -8   5   8        7.42        6.41      3.73 o 
  -7   5   8        0.69        2.08      3.02 o 
  -6   5   8        5.78        2.15      2.72 o 
  -5   5   8        8.18        8.65      2.91 o 
  -4   5   8        6.55        6.42      2.91 o 
  -3   5   8      116.69      111.80     12.61 o 
  -2   5   8        2.84        0.59      1.76 o 
  -1   5   8      145.40      110.12     13.28 o 
   0   5   8        1.63        0.87      1.31 o 
   1   5   8        6.70        4.35      1.52 o 
   2   5   8        2.54        1.60      1.65 o 
   3   5   8       36.02       32.46      5.30 o 
   4   5   8       16.76       13.68      2.62 o 
   5   5   8        0.71        0.99      1.76 o 
   6   5   8        3.57        2.90      1.95 o 
   7   5   8        6.33        2.75      1.96 o 
   8   5   8        0.31        0.11      2.09 o 
  -6   6   8        8.02        4.28      3.44 o 
  -5   6   8        0.00        1.17      2.93 o 
  -4   6   8        6.25        5.91      3.17 o 
  -3   6   8        5.11        5.15      2.68 o 
  -2   6   8        0.84        3.21      2.86 o 
  -1   6   8        3.16        1.58      2.36 o 
   0   6   8       13.19        6.61      4.74 o 
   1   6   8        0.93       -0.04      2.52 o 
   2   6   8        4.64        5.53      3.47 o 
   3   6   8        0.48        0.01      2.76 o 
   4   6   8        2.75        3.43      1.86 o 
   5   6   8        1.87       -0.18      2.50 o 
 -15   0   9        3.82        0.63      3.59 o 
 -13   0   9       12.97        7.59      6.61 o 
 -11   0   9      104.82      110.11      6.86 o 
  -9   0   9       16.46       10.24      4.84 o 
  -7   0   9        1.56        4.45      1.59 o 
  -5   0   9      100.66       65.75      2.76 o 
  -3   0   9     4032.97     3961.31     61.66 o 
  -1   0   9     3860.25     3628.89     34.92 o 
   1   0   9     4889.87     4760.06    124.07 o 
   3   0   9       27.70       29.02      2.17 o 
   5   0   9     1086.27     1154.12     19.41 o 
   7   0   9       17.02        9.49      4.54 o 
   9   0   9      118.53      122.25     15.43 o 
  11   0   9       48.21       38.24     13.43 o 
  13   0   9        3.38        0.85      5.61 o 
 -14   1   9        1.82        4.67      2.90 o 
 -13   1   9        1.69        2.18      3.03 o 
 -12   1   9        3.84        2.25      2.86 o 
 -11   1   9       73.46       83.42      6.31 o 
 -10   1   9       63.58       53.31      6.96 o 
  -9   1   9      480.20      502.48     12.48 o 
  -8   1   9       56.69       63.96      3.32 o 
  -7   1   9      111.11      109.47      3.53 o 
  -6   1   9        1.05        1.16      1.06 o 
  -5   1   9       82.10       79.76      2.15 o 
  -4   1   9        1.25        3.38      1.00 o 
  -3   1   9     3562.75     3732.95     33.64 o 
  -2   1   9     1342.39     1281.34      9.87 o 
  -1   1   9      165.49      166.11      3.42 o 
   0   1   9       22.06       11.93      1.69 o 
   1   1   9      384.91      386.67      6.06 o 
   2   1   9      113.31      114.05      1.84 o 
   3   1   9       24.12       27.22      1.61 o 
   4   1   9       14.98       14.29      1.54 o 
   5   1   9        4.48        5.32      1.64 o 
   6   1   9       16.76       18.36      2.27 o 
   7   1   9      503.84      565.35     15.13 o 
   8   1   9       41.63       35.96      4.84 o 
   9   1   9       29.37       32.18      3.44 o 
  10   1   9       30.36       23.65      4.54 o 
  11   1   9       31.99       27.42      4.97 o 
  12   1   9        1.34        2.84      3.51 o 
  13   1   9        0.22        1.19      2.78 o 
 -14   2   9        4.31        7.27      4.14 o 
 -13   2   9        0.52        0.87      3.10 o 
 -12   2   9        3.93        4.97      3.13 o 
 -11   2   9       44.81       46.41      4.46 o 
 -10   2   9      158.25      185.61      7.79 o 
  -9   2   9      240.51      257.10      6.54 o 
  -8   2   9       69.46       79.70      3.25 o 
  -7   2   9        1.04        1.29      1.23 o 
  -6   2   9        0.03        1.16      0.89 o 
  -5   2   9       61.70       69.79      3.18 o 
  -4   2   9        0.04       -1.13      1.16 o 
  -3   2   9       78.60       94.95      1.90 o 
  -2   2   9       13.96       17.51      1.43 o 
  -1   2   9     1593.51     1582.61     13.26 o 
   0   2   9      349.95      369.55      4.19 o 
   1   2   9      679.46      747.69      7.21 o 
   2   2   9       42.55       45.91      1.54 o 
   3   2   9        0.03        2.30      1.00 o 
   4   2   9      280.08      283.96      4.37 o 
   5   2   9       47.59       49.51      2.52 o 
   6   2   9       40.50       44.53      3.63 o 
   7   2   9        1.78        2.54      1.86 o 
   8   2   9       12.37       12.58      3.11 o 
   9   2   9       19.02       14.83      3.30 o 
  10   2   9       12.58       10.81      3.21 o 
  11   2   9        9.53        8.12      3.68 o 
  12   2   9        7.49        7.19      4.51 o 
  13   2   9        0.03       -2.78      3.91 o 
 -13   3   9       14.70       12.29      5.05 o 
 -12   3   9        0.33       -0.51      2.76 o 
 -11   3   9        3.93        2.35      3.37 o 
 -10   3   9       22.75       26.26      4.18 o 
  -9   3   9        1.11        0.84      1.14 o 
  -8   3   9        8.91       11.13      2.93 o 
  -7   3   9        0.44       -1.38      2.15 o 
  -6   3   9       14.93       15.57      2.42 o 
  -5   3   9       30.07       31.06      2.72 o 
  -4   3   9       99.66      107.67      3.61 o 
  -3   3   9        0.94        0.29      1.33 o 
  -2   3   9       74.19       77.10      2.55 o 
  -1   3   9       21.97       20.89      1.11 o 
   0   3   9     1215.93     1317.30     13.83 o 
   1   3   9       44.92       44.50      1.87 o 
   2   3   9      120.08      125.05      2.91 o 
   3   3   9       14.01       13.96      1.99 o 
   4   3   9      351.77      456.12      8.95 o 
   5   3   9        3.98        2.41      1.74 o 
   6   3   9        2.74        2.80      1.58 o 
   7   3   9       25.19       16.94      2.82 o 
   8   3   9        0.09        0.23      2.21 o 
   9   3   9        0.43        1.46      2.10 o 
  10   3   9        0.02       -0.23      2.74 o 
  11   3   9        0.25       -0.13      3.72 o 
  12   3   9        0.14        4.62      3.92 o 
 -11   4   9        1.94        1.03      2.67 o 
 -10   4   9        9.24        9.24      3.98 o 
  -9   4   9        0.04       -0.87      3.09 o 
  -8   4   9        3.26        4.63      2.82 o 
  -7   4   9       12.32       13.37      3.11 o 
  -6   4   9      112.16      120.65      9.36 o 
  -5   4   9       50.43       51.07      4.87 o 
  -4   4   9       36.97       36.95      3.76 o 
  -3   4   9       13.30       12.94      2.00 o 
  -2   4   9       83.97       82.37     10.17 o 
  -1   4   9       11.28        9.33      1.22 o 
   0   4   9      116.67      126.86      7.07 o 
   1   4   9        9.86        7.54      1.49 o 
   2   4   9       48.32       40.64      3.56 o 
   3   4   9        9.55        5.84      1.95 o 
   4   4   9       96.66       87.28     11.68 o 
   5   4   9        7.59        5.59      2.30 o 
   6   4   9       42.36       32.93      3.66 o 
   7   4   9        0.10       -1.23      2.24 o 
   8   4   9       87.58       87.67     14.60 o 
   9   4   9        6.00        4.57      3.30 o 
  10   4   9        0.57        2.00      5.71 o 
  -9   5   9        1.07        1.62      3.58 o 
  -8   5   9        0.10       -1.49      3.15 o 
  -7   5   9        8.70        6.33      3.53 o 
  -6   5   9       48.30       50.94      7.61 o 
  -5   5   9       19.87       17.90      3.22 o 
  -4   5   9        3.36        3.33      2.55 o 
  -3   5   9       14.28       13.87      3.29 o 
  -2   5   9        1.34        0.30      1.64 o 
  -1   5   9        0.12       -0.21      1.74 o 
   0   5   9       43.41       34.46      3.04 o 
   1   5   9        2.73        3.35      1.80 o 
   2   5   9       25.42       22.10      4.81 o 
   3   5   9        0.95       -0.08      1.58 o 
   4   5   9        2.24       -0.67      1.56 o 
   5   5   9        5.18        5.03      2.07 o 
   6   5   9       20.86        9.13      3.59 o 
   7   5   9        0.73       -0.10      2.13 o 
   8   5   9        1.86        1.90      2.60 o 
  -6   6   9        4.56        3.85      3.38 o 
  -5   6   9        0.19        0.59      2.49 o 
  -4   6   9        2.05        0.79      2.77 o 
  -3   6   9        0.02        2.18      2.39 o 
  -2   6   9        2.00        0.98      2.10 o 
  -1   6   9        3.08        1.55      2.07 o 
   0   6   9        0.59        0.60      2.23 o 
   1   6   9       19.23       13.44      6.70 o 
   2   6   9        1.61        0.77      6.99 o 
   3   6   9        0.58        0.30      2.27 o 
   4   6   9        0.61        1.99      3.03 o 
   5   6   9        6.18        9.31      9.86 o 
 -14   0  10        0.85        2.69      3.15 o 
 -12   0  10       32.33       26.55      8.57 o 
 -10   0  10       13.70        9.47      2.70 o 
  -8   0  10      700.34      733.75     18.25 o 
  -6   0  10     1150.66     1125.18     28.68 o 
  -4   0  10        0.34        0.59      1.21 o 
  -2   0  10     1039.74      984.63     10.72 o 
   0   0  10     1338.76     1341.76     14.87 o 
   2   0  10      715.02      697.79     10.22 o 
   4   0  10     2624.16     2752.52     41.68 o 
   6   0  10        0.12        1.40      2.48 o 
   8   0  10       49.96       43.26      7.47 o 
  10   0  10       68.54       56.11     12.29 o 
  12   0  10        1.26       -1.48      5.37 o 
 -14   1  10        2.87        3.33      2.56 o 
 -13   1  10        4.13        5.67      2.17 o 
 -12   1  10        0.01       -0.38      1.54 o 
 -11   1  10       17.44       15.23      3.58 o 
 -10   1  10       14.41        7.62      1.97 o 
  -9   1  10      146.10      173.61      6.10 o 
  -8   1  10      136.15      143.31      3.68 o 
  -7   1  10       78.40       79.04      2.49 o 
  -6   1  10      251.24      248.56      3.52 o 
  -5   1  10       91.97       96.11      2.19 o 
  -4   1  10      286.51      283.56      3.26 o 
  -3   1  10     1065.78     1212.30     12.38 o 
  -2   1  10      162.14      154.94      2.04 o 
  -1   1  10      478.80      532.63      4.61 o 
   0   1  10     2257.64     2241.08     22.71 o 
   1   1  10      543.50      539.12      7.49 o 
   2   1  10      477.79      425.97     23.63 o 
   3   1  10        3.20        9.25      1.38 o 
   4   1  10       83.48       89.55      2.56 o 
   5   1  10       13.58       12.91      1.67 o 
   6   1  10       19.24       17.92      2.34 o 
   7   1  10       72.49       84.22      4.14 o 
   8   1  10       52.52       48.82      4.52 o 
   9   1  10        3.33        2.89      2.95 o 
  10   1  10       37.85       25.23      4.01 o 
  11   1  10       12.35        7.69      4.04 o 
  12   1  10       10.29        9.72      4.52 o 
  13   1  10        2.57        2.79      3.28 o 
 -14   2  10        8.95        7.31      4.21 o 
 -13   2  10       11.87        8.29      4.43 o 
 -12   2  10        0.11       -0.18      1.56 o 
 -11   2  10       30.98       28.85      2.33 o 
 -10   2  10       69.08       77.82      4.55 o 
  -9   2  10        1.27        2.61      1.77 o 
  -8   2  10       99.16      111.70      2.93 o 
  -7   2  10      143.93      158.40      2.94 o 
  -6   2  10      213.68      224.46      3.39 o 
  -5   2  10      249.50      266.78      4.43 o 
  -4   2  10      135.23      142.85      2.92 o 
  -3   2  10       24.73       23.40      1.49 o 
  -2   2  10        7.79        8.23      0.86 o 
  -1   2  10      228.82      233.27      2.95 o 
   0   2  10        3.81        3.05      0.54 o 
   1   2  10      101.76      100.35      2.97 o 
   2   2  10      420.53      440.63      4.89 o 
   3   2  10      183.77      202.70      3.13 o 
   4   2  10       72.36       70.07      2.22 o 
   5   2  10        0.60        0.43      1.27 o 
   6   2  10       14.78       15.02      2.35 o 
   7   2  10        8.48        5.79      2.28 o 
   8   2  10        3.12        3.01      1.99 o 
   9   2  10       31.87       21.99      3.49 o 
  10   2  10        7.15        5.89      3.15 o 
  11   2  10        0.60        1.04      3.10 o 
  12   2  10        0.04        2.08      3.84 o 
  13   2  10       10.64        7.11      4.93 o 
 -13   3  10        2.37        1.69      2.92 o 
 -12   3  10        0.26        0.42      2.51 o 
 -11   3  10        0.24        2.78      2.70 o 
 -10   3  10        7.10        3.70      2.64 o 
  -9   3  10       15.87       22.63      3.14 o 
  -8   3  10       33.21       33.16      3.26 o 
  -7   3  10      196.85      216.99      5.63 o 
  -6   3  10       37.29       40.52      2.92 o 
  -5   3  10       12.38       11.57      2.37 o 
  -4   3  10       17.33       16.24      2.72 o 
  -3   3  10      119.30      119.73     12.64 o 
  -2   3  10        0.58        0.99      1.29 o 
  -1   3  10      260.74      290.12      3.50 o 
   0   3  10      327.32      362.26      4.37 o 
   1   3  10      139.42      157.63      3.25 o 
   2   3  10       49.49       48.56      2.19 o 
   3   3  10      405.20      496.78      9.06 o 
   4   3  10      133.60      138.18      3.60 o 
   5   3  10        6.86        3.58      1.58 o 
   6   3  10      161.05      165.35      8.67 o 
   7   3  10        1.25        2.84      2.77 o 
   8   3  10        3.62        1.11      1.86 o 
   9   3  10        0.09        1.63      2.20 o 
  10   3  10        2.89        1.85      2.88 o 
  11   3  10        3.84        4.59      3.25 o 
  12   3  10        1.07        3.90      2.74 o 
 -11   4  10        0.07        3.14      3.73 o 
 -10   4  10        0.96        0.35      2.82 o 
  -9   4  10       40.61       50.14      6.69 o 
  -8   4  10        6.52        6.47      3.36 o 
  -7   4  10        4.61        5.64      3.10 o 
  -6   4  10        6.14        4.59      2.51 o 
  -5   4  10       46.57       49.51      3.97 o 
  -4   4  10      116.69      114.59     12.03 o 
  -3   4  10        3.29        7.26      2.34 o 
  -2   4  10       25.36       29.75      4.27 o 
  -1   4  10      236.50      287.78     10.06 o 
   0   4  10       33.86       33.69      2.31 o 
   1   4  10       68.90       68.36      4.42 o 
   2   4  10        0.02        0.38      1.12 o 
   3   4  10        1.42        0.49      1.70 o 
   4   4  10       12.47        9.96      2.31 o 
   5   4  10       31.36       30.64      4.92 o 
   6   4  10       13.15       10.31      2.92 o 
   7   4  10        1.97        2.61      2.48 o 
   8   4  10        0.70        0.97      2.46 o 
   9   4  10       16.61       13.24      3.94 o 
  10   4  10        0.02       -0.93      4.54 o 
  -9   5  10        3.30        3.07      3.71 o 
  -8   5  10        2.32        1.47      3.11 o 
  -7   5  10       41.70       47.13      8.42 o 
  -6   5  10       11.59        6.47      2.70 o 
  -5   5  10       16.09       11.83      3.05 o 
  -4   5  10       49.08       49.81      5.74 o 
  -3   5  10       21.38       19.79      3.38 o 
  -2   5  10       22.20       17.91      2.68 o 
  -1   5  10       18.37        9.74      4.48 o 
   0   5  10        1.63        0.76      1.17 o 
   1   5  10        5.22        3.24      1.59 o 
   2   5  10        6.41        5.90      1.71 o 
   3   5  10       44.69       42.96      6.75 o 
   4   5  10       10.89        8.17      2.66 o 
   5   5  10        0.07       -0.76      1.57 o 
   6   5  10        0.60        2.12      3.46 o 
   7   5  10        0.31       -3.99      3.99 o 
   8   5  10        0.91       -1.76      3.34 o 
  -5   6  10        0.84        2.41      2.89 o 
  -4   6  10       16.59       15.29      2.96 o 
  -3   6  10        2.18        0.26      1.88 o 
  -2   6  10        3.37        2.24      2.23 o 
  -1   6  10       10.01        6.64      2.73 o 
   0   6  10        1.67        0.00      5.51 o 
   1   6  10        2.60        4.17      8.70 o 
   2   6  10        1.87        4.93      7.82 o 
   3   6  10        2.64        2.97      2.90 o 
   4   6  10        0.06       -0.08      3.92 o 
 -13   0  11        0.01       -0.91      4.35 o 
 -11   0  11       25.95       28.62      4.67 o 
  -9   0  11       87.15       92.99      5.96 o 
  -7   0  11     1734.09     1698.83     22.58 o 
  -5   0  11     1913.17     1928.56     44.36 o 
  -3   0  11     3354.50     3485.86     73.78 o 
  -1   0  11     5600.43     6113.92     71.34 o 
   1   0  11      304.56      336.10      5.94 o 
   3   0  11      434.58      478.48      8.14 o 
   5   0  11        5.66        3.46      2.62 o 
   7   0  11        3.78        5.76      2.52 o 
   9   0  11       59.73       49.88      7.80 o 
  11   0  11        6.23        4.40      5.31 o 
  13   0  11        0.00        0.70      4.88 o 
 -14   1  11       11.15       14.18      3.47 o 
 -13   1  11        2.67        3.84      3.00 o 
 -12   1  11        0.20        0.37      1.75 o 
 -11   1  11      135.54      144.36      4.73 o 
 -10   1  11       36.67       37.86      2.94 o 
  -9   1  11      165.56      178.48      4.61 o 
  -8   1  11        6.13        5.93      1.92 o 
  -7   1  11      359.88      395.68      5.40 o 
  -6   1  11      142.57      149.13      2.92 o 
  -5   1  11        2.39        3.80      1.05 o 
  -4   1  11        0.27        0.11      0.75 o 
  -3   1  11        2.97        5.18      0.76 o 
  -2   1  11      167.57      149.85      2.04 o 
  -1   1  11      356.65      387.95      4.16 o 
   0   1  11      102.50      117.90      3.44 o 
   1   1  11     1417.68     1445.70     17.95 o 
   2   1  11        0.81       -0.06      0.45 o 
   3   1  11     1295.15     1379.23     14.92 o 
   4   1  11        3.64        3.18      1.12 o 
   5   1  11      143.27      151.90      3.61 o 
   6   1  11        0.14        0.01      1.72 o 
   7   1  11      194.05      235.46      6.51 o 
   8   1  11        0.05        0.10      2.13 o 
   9   1  11        0.01        0.53      2.41 o 
  10   1  11       19.84       14.43      4.36 o 
  11   1  11       26.33       19.38      4.57 o 
  12   1  11        9.33        5.29      4.26 o 
  13   1  11        0.79        0.31      2.64 o 
 -14   2  11        8.41        8.66      5.07 o 
 -13   2  11        5.73        4.93      3.97 o 
 -12   2  11        5.16        2.27      2.18 o 
 -11   2  11       42.99       41.36      5.90 o 
 -10   2  11       15.04       12.52      2.25 o 
  -9   2  11        0.59        0.42      1.49 o 
  -8   2  11      127.65      129.56      3.23 o 
  -7   2  11       76.87       79.78      2.29 o 
  -6   2  11       25.34       28.40      1.41 o 
  -5   2  11      213.81      201.17      4.05 o 
  -4   2  11       10.03       13.85      1.83 o 
  -3   2  11       94.21       87.04      2.08 o 
  -2   2  11       31.43       27.39      1.04 o 
  -1   2  11       45.27       42.10      1.31 o 
   0   2  11      529.30      562.10      7.82 o 
   1   2  11       12.08       17.51      2.76 o 
   2   2  11      127.80      121.67      2.61 o 
   3   2  11       54.09       58.45      1.84 o 
   4   2  11      132.26      149.58      4.37 o 
   5   2  11      130.07      144.01      7.25 o 
   6   2  11       38.00       43.04      3.91 o 
   7   2  11       19.13       18.42      2.64 o 
   8   2  11        5.78        5.70      2.29 o 
   9   2  11        7.12        2.74      2.35 o 
  10   2  11        4.17        3.02      2.93 o 
  11   2  11        1.30        0.27      2.95 o 
  12   2  11        2.35        1.86      3.84 o 
 -13   3  11        1.45        7.27      4.44 o 
 -12   3  11       15.45       16.63      4.68 o 
 -11   3  11       17.01       21.90      3.80 o 
 -10   3  11        5.63        5.99      2.94 o 
  -9   3  11        1.96        4.00      2.90 o 
  -8   3  11      137.02      156.44      5.82 o 
  -7   3  11        6.11        2.88      2.29 o 
  -6   3  11      112.45      136.13      4.42 o 
  -5   3  11       53.57       53.14      3.20 o 
  -4   3  11      436.56      476.99     10.78 o 
  -3   3  11      199.95      205.74      6.76 o 
  -2   3  11       12.76       10.41      1.50 o 
  -1   3  11       16.66       14.32      1.56 o 
   0   3  11       80.46       87.52      2.22 o 
   1   3  11       68.09       68.69      2.09 o 
   2   3  11        1.59        1.17      1.12 o 
   3   3  11       52.53       49.71      2.04 o 
   4   3  11        8.86       11.77      1.58 o 
   5   3  11       15.04       10.45      2.03 o 
   6   3  11        1.49        0.48      1.58 o 
   7   3  11       10.37        7.38      2.25 o 
   8   3  11        1.70        1.71      2.01 o 
   9   3  11        0.32       -0.28      2.20 o 
  10   3  11        6.65        4.11      2.80 o 
  11   3  11        4.99        2.66      2.95 o 
 -11   4  11        0.12        1.77      3.56 o 
 -10   4  11        2.08        0.79      2.48 o 
  -9   4  11        8.14        6.98      3.36 o 
  -8   4  11       18.83       20.03      3.90 o 
  -7   4  11        2.66        1.75      2.64 o 
  -6   4  11       13.58       13.46      2.70 o 
  -5   4  11       10.62        9.40      2.56 o 
  -4   4  11      199.39      214.67     23.02 o 
  -3   4  11       47.04       36.67      2.85 o 
  -2   4  11       24.88       22.37      3.70 o 
  -1   4  11       22.15       20.65      3.07 o 
   0   4  11        9.97        6.75      1.28 o 
   1   4  11        1.92        2.61      1.16 o 
   2   4  11      197.44      268.57      8.27 o 
   3   4  11        4.49        3.95      1.69 o 
   4   4  11       14.34       12.95      3.91 o 
   5   4  11        0.69       -0.06      1.65 o 
   6   4  11      169.33      183.28     19.87 o 
   7   4  11        2.70        3.37      2.21 o 
   8   4  11        8.15       10.19      3.51 o 
   9   4  11        0.37       -0.23      2.53 o 
  10   4  11        0.12        1.15      6.51 o 
  -9   5  11        0.38        1.38      3.34 o 
  -8   5  11        0.05        0.31      2.73 o 
  -7   5  11        2.02        0.37      3.33 o 
  -6   5  11       18.29       15.21      3.44 o 
  -5   5  11        0.76        2.03      2.51 o 
  -4   5  11        0.04        1.17      1.84 o 
  -3   5  11        8.20        7.01      2.23 o 
  -2   5  11       15.52       12.64      2.47 o 
  -1   5  11        5.48        7.07      2.33 o 
   0   5  11        0.04        1.23      1.51 o 
   1   5  11        4.88        3.48      1.57 o 
   2   5  11       48.15       41.30      8.63 o 
   3   5  11        2.64        2.75      1.53 o 
   4   5  11        0.87        0.92      2.07 o 
   5   5  11        0.10        1.27      1.96 o 
   6   5  11       29.56       21.46      5.33 o 
   7   5  11        0.86        3.61      4.32 o 
   8   5  11        4.13        3.42      4.27 o 
  -5   6  11        1.51       -0.68      2.80 o 
  -4   6  11        0.85        0.81      2.43 o 
  -3   6  11        0.01        0.97      2.17 o 
  -2   6  11        0.89       -0.33      3.37 o 
  -1   6  11       11.74        5.52      4.05 o 
   0   6  11        0.26       -5.89      5.89 o 
   1   6  11        1.30       -0.48      7.88 o 
   2   6  11        1.35        3.06      3.19 o 
   3   6  11        6.00        2.12      4.11 o 
   4   6  11        5.10        3.51      3.94 o 
 -14   0  12        0.03       -1.92      2.86 o 
 -12   0  12       83.41      108.53      6.79 o 
 -10   0  12        2.70        1.33      2.59 o 
  -8   0  12      194.57      196.61      6.02 o 
  -6   0  12       97.77       84.81      3.56 o 
  -4   0  12      882.87      799.52     39.09 o 
  -2   0  12     2198.49     2167.04     35.49 o 
   0   0  12      442.86      417.28      7.68 o 
   2   0  12      517.97      546.45      8.60 o 
   4   0  12       18.83       19.77      4.79 o 
   6   0  12      111.73      125.91      5.65 o 
   8   0  12       12.52       13.88      4.18 o 
  10   0  12       21.93        9.83      5.12 o 
  12   0  12        0.94        4.37      5.97 o 
 -14   1  12        0.01       -0.95      2.39 o 
 -13   1  12        1.40        0.94      2.42 o 
 -12   1  12        0.04        1.80      2.57 o 
 -11   1  12        8.47        9.84      2.56 o 
 -10   1  12        5.80        5.94      2.26 o 
  -9   1  12       62.83       69.74      3.27 o 
  -8   1  12      114.90      125.29      3.28 o 
  -7   1  12      102.22      119.07      3.52 o 
  -6   1  12      717.91      748.36      7.89 o 
  -5   1  12      233.04      209.15      3.06 o 
  -4   1  12      955.54      967.39      9.21 o 
  -3   1  12      524.68      512.13      4.72 o 
  -2   1  12      400.87      397.78      3.73 o 
  -1   1  12      664.11      705.04      6.71 o 
   0   1  12      180.70      174.46      3.96 o 
   1   1  12        9.78       12.53      2.14 o 
   2   1  12       75.29       68.26      3.49 o 
   3   1  12       78.47       86.95      2.35 o 
   4   1  12      223.74      227.37      6.57 o 
   5   1  12       12.94       14.54      2.00 o 
   6   1  12      403.25      453.64      9.77 o 
   7   1  12        4.92        3.70      2.44 o 
   8   1  12       25.83       27.34      3.38 o 
   9   1  12        2.57        0.66      2.33 o 
  10   1  12       27.29       26.45      4.67 o 
  11   1  12        2.52        1.99      3.17 o 
  12   1  12        0.00       -0.04      2.86 o 
  13   1  12        2.63       -3.01      3.01 o 
 -14   2  12        9.91        9.07      3.66 o 
 -13   2  12        1.81        1.35      2.59 o 
 -12   2  12        0.22        1.85      2.54 o 
 -11   2  12        6.07        2.45      2.01 o 
 -10   2  12       36.83       37.16      2.62 o 
  -9   2  12       65.27       65.47      3.32 o 
  -8   2  12        8.71        6.59      1.55 o 
  -7   2  12       14.58       17.93      1.58 o 
  -6   2  12        6.46        5.58      0.94 o 
  -5   2  12       94.10       99.49      3.10 o 
  -4   2  12      231.86      240.94      3.96 o 
  -3   2  12      214.22      229.15      3.36 o 
  -2   2  12      392.38      399.02      3.73 o 
  -1   2  12        0.94        0.36      0.42 o 
   0   2  12      105.20       96.26      3.55 o 
   1   2  12       39.33       35.65      3.32 o 
   2   2  12        5.13        5.61      1.86 o 
   3   2  12      255.38      279.93      4.31 o 
   4   2  12       63.99       66.95      2.50 o 
   5   2  12       64.65       73.39      6.73 o 
   6   2  12        0.26       -0.04      1.34 o 
   7   2  12        7.67        7.39      2.25 o 
   8   2  12       11.49        5.58      2.52 o 
   9   2  12       27.07       17.92      6.30 o 
  10   2  12        0.03        0.51      2.73 o 
  11   2  12        0.10        0.63      2.97 o 
  12   2  12        7.17       -0.24      3.90 o 
 -13   3  12        3.82        4.50      3.51 o 
 -12   3  12        0.23        0.23      2.59 o 
 -11   3  12        4.67        3.10      2.74 o 
 -10   3  12        0.02       -2.24      2.27 o 
  -9   3  12        5.71        7.98      3.00 o 
  -8   3  12       21.65       15.62      3.58 o 
  -7   3  12       50.59       50.77      3.76 o 
  -6   3  12        1.85        1.56      1.89 o 
  -5   3  12       53.97       64.21      3.93 o 
  -4   3  12        0.11       -0.06      1.60 o 
  -3   3  12      630.07      748.88     14.63 o 
  -2   3  12      588.39      615.87     14.44 o 
  -1   3  12       34.53       31.26      1.78 o 
   0   3  12       20.49       22.91      1.54 o 
   1   3  12       43.18       43.20      3.85 o 
   2   3  12        0.66        0.81      0.92 o 
   3   3  12       13.39        9.05      1.48 o 
   4   3  12        1.72        0.72      1.19 o 
   5   3  12       75.08       78.17      4.48 o 
   6   3  12        2.78        1.07      1.47 o 
   7   3  12        2.58        0.18      1.32 o 
   8   3  12       25.91       10.16      3.00 o 
   9   3  12        2.38        0.07      2.37 o 
  10   3  12        6.32        3.80      2.90 o 
  11   3  12        2.54        1.49      2.63 o 
 -11   4  12        0.46        1.48      3.19 o 
 -10   4  12        0.64        2.66      2.74 o 
  -9   4  12        5.36        4.59      3.31 o 
  -8   4  12       20.80       18.12      4.39 o 
  -7   4  12       21.69       27.03      3.80 o 
  -6   4  12       32.92       34.14      5.58 o 
  -5   4  12      125.99      150.15     13.74 o 
  -4   4  12      107.27       96.44     12.31 o 
  -3   4  12       67.23       58.12      6.45 o 
  -2   4  12      124.93      135.77     10.83 o 
  -1   4  12       56.44       60.77      3.93 o 
   0   4  12       66.68       61.87      5.20 o 
   1   4  12        9.35        7.98      1.80 o 
   2   4  12       57.20       47.51     10.76 o 
   3   4  12        1.17        2.32      1.71 o 
   4   4  12        4.06        3.05      1.69 o 
   5   4  12      132.87      178.80      9.03 o 
   6   4  12        9.88        7.19      2.31 o 
   7   4  12        0.22       -0.36      2.25 o 
   8   4  12       23.48       26.79      6.67 o 
   9   4  12        6.97        5.86      5.83 o 
  10   4  12        0.07       -0.79      4.92 o 
  -9   5  12        1.81        0.96      3.12 o 
  -8   5  12        0.08        1.86      3.12 o 
  -7   5  12       17.41       18.84      4.14 o 
  -6   5  12        1.18        1.61      2.43 o 
  -5   5  12        0.14        1.22      2.36 o 
  -4   5  12        7.68        3.99      2.57 o 
  -3   5  12       10.16        8.36      2.50 o 
  -2   5  12       25.44       14.00      5.23 o 
  -1   5  12        5.36        2.74      1.76 o 
   0   5  12        0.22        0.37      1.34 o 
   1   5  12        1.65        1.81      1.76 o 
   2   5  12        1.01        0.77      1.94 o 
   3   5  12        2.35        3.28      2.29 o 
   4   5  12        3.97        6.76      2.34 o 
   5   5  12        0.59        0.38      3.22 o 
   6   5  12        8.23        6.53      4.54 o 
   7   5  12        0.02        3.42      4.00 o 
  -5   6  12        6.09        6.29      6.40 o 
  -4   6  12        7.61        3.17      3.48 o 
  -3   6  12        0.11       -0.69      3.09 o 
  -2   6  12        0.40        1.95      3.40 o 
  -1   6  12       13.05       11.52      4.41 o 
   0   6  12        2.43        0.02      3.42 o 
   1   6  12        0.24        3.71      6.18 o 
   2   6  12        0.18       -2.04      3.22 o 
   3   6  12        3.33        5.42      5.17 o 
 -13   0  13       28.67       37.75      5.13 o 
 -11   0  13       76.67       94.31      5.50 o 
  -9   0  13     1271.85     1411.12     25.31 o 
  -7   0  13      128.23      113.72      4.47 o 
  -5   0  13      515.13      538.82      8.09 o 
  -3   0  13      529.41      603.25      7.96 o 
  -1   0  13       84.65      118.95      2.86 o 
   1   0  13     3268.97     3539.53     41.36 o 
   3   0  13      122.20      138.83      4.33 o 
   5   0  13      544.03      621.69     21.97 o 
   7   0  13       20.54       22.26      8.93 o 
   9   0  13       49.31       43.12      6.07 o 
  11   0  13        1.68        3.13      3.71 o 
  13   0  13        3.64        0.44      4.83 o 
 -14   1  13        5.49        6.81      2.71 o 
 -13   1  13       18.29       23.81      2.77 o 
 -12   1  13        0.26       -0.54      1.80 o 
 -11   1  13        0.48        2.04      1.77 o 
 -10   1  13       27.34       30.37      2.89 o 
  -9   1  13      236.53      254.62      5.25 o 
  -8   1  13        2.31        1.27      1.42 o 
  -7   1  13       66.24       64.44      2.80 o 
  -6   1  13        3.68        8.87      3.14 o 
  -5   1  13      171.18      146.86      2.69 o 
  -4   1  13       66.45       69.38      3.16 o 
  -3   1  13      991.13      971.17     10.06 o 
  -2   1  13      179.90      182.21      2.27 o 
  -1   1  13     1861.18     1867.69     15.48 o 
   0   1  13       80.91       81.99      3.93 o 
   1   1  13        6.46        7.17      1.72 o 
   2   1  13        0.03        0.13      0.36 o 
   3   1  13       22.14       22.41      1.59 o 
   4   1  13        0.51        0.47      1.11 o 
   5   1  13      111.25      123.65      3.42 o 
   6   1  13        2.49        1.97      1.78 o 
   7   1  13       36.12       33.36      3.63 o 
   8   1  13        1.87        2.50      2.32 o 
   9   1  13       17.16       14.92      3.00 o 
  10   1  13        2.05       -0.49      2.91 o 
  11   1  13        0.04        0.48      2.57 o 
  12   1  13       11.97        6.09      4.02 o 
 -13   2  13        6.35        9.03      3.77 o 
 -12   2  13        3.46        8.11      3.13 o 
 -11   2  13       16.81       17.93      2.53 o 
 -10   2  13       23.49       21.08      2.38 o 
  -9   2  13       12.53       10.09      1.85 o 
  -8   2  13        9.98        8.98      1.63 o 
  -7   2  13       13.22       12.03      1.37 o 
  -6   2  13        1.71        1.10      1.58 o 
  -5   2  13        6.27        7.55      1.93 o 
  -4   2  13      120.37      119.29      2.82 o 
  -3   2  13       29.54       30.39      1.47 o 
  -2   2  13      485.28      489.37      4.75 o 
  -1   2  13      446.94      477.97      5.89 o 
   0   2  13      228.26      220.21      4.33 o 
   1   2  13      153.85      161.69      5.34 o 
   2   2  13        4.56        6.18      1.98 o 
   3   2  13        9.31        7.66      0.84 o 
   4   2  13        9.20        7.29      1.33 o 
   5   2  13        1.08       -0.21      1.20 o 
   6   2  13       15.60       14.70      2.71 o 
   7   2  13       80.39       56.74     11.19 o 
   8   2  13       11.37        6.44      3.09 o 
   9   2  13        9.33        4.64      2.69 o 
  10   2  13        1.03        0.60      2.17 o 
  11   2  13        0.67        3.96      3.53 o 
  12   2  13        0.65        0.10      3.64 o 
 -12   3  13       24.35       16.46      4.83 o 
 -11   3  13       13.38       11.01      3.84 o 
 -10   3  13       16.10       16.83      3.69 o 
  -9   3  13        1.82        1.10      2.30 o 
  -8   3  13      109.79      111.43      5.04 o 
  -7   3  13       18.26       15.31      3.17 o 
  -6   3  13       66.45       68.95      4.33 o 
  -5   3  13       18.51       22.05      2.36 o 
  -4   3  13       57.70       52.53      2.46 o 
  -3   3  13        3.74        2.73      1.71 o 
  -2   3  13      238.93      233.37      5.42 o 
  -1   3  13      255.24      291.34      6.42 o 
   0   3  13      248.54      296.28      9.14 o 
   1   3  13      184.68      202.75      6.64 o 
   2   3  13       41.95       43.14      4.62 o 
   3   3  13        3.64        2.83      1.17 o 
   4   3  13        3.03        3.45      1.35 o 
   5   3  13        6.76        4.59      1.83 o 
   6   3  13       17.22       16.99      2.94 o 
   7   3  13        9.06        7.77      1.86 o 
   8   3  13       20.02        9.91      3.78 o 
   9   3  13        5.36        2.59      2.36 o 
  10   3  13        2.57        5.00      2.89 o 
  11   3  13        0.28        0.34      2.65 o 
 -11   4  13        0.27        0.57      2.91 o 
 -10   4  13        3.72        3.16      2.86 o 
  -9   4  13        0.15       -0.39      3.07 o 
  -8   4  13       16.29       16.29      3.80 o 
  -7   4  13        3.98        1.83      2.38 o 
  -6   4  13        7.01        6.30      2.27 o 
  -5   4  13        1.10        1.78      2.58 o 
  -4   4  13      111.19      130.84     15.43 o 
  -3   4  13        1.88        2.88      1.91 o 
  -2   4  13        0.54        0.08      1.15 o 
  -1   4  13        0.91        0.56      1.01 o 
   0   4  13      136.77      146.86      9.17 o 
   1   4  13        4.94        4.26      1.42 o 
   2   4  13       62.22       86.56      6.02 o 
   3   4  13        1.53        1.44      1.41 o 
   4   4  13       38.74       49.10      5.88 o 
   5   4  13        0.16       -1.18      1.88 o 
   6   4  13        9.25       14.16      4.98 o 
   7   4  13        1.91        7.65      3.41 o 
   8   4  13        0.00        2.14      4.76 o 
   9   4  13        0.07        2.49      4.99 o 
  -9   5  13        0.21        2.30      4.39 o 
  -8   5  13        0.22        2.27      2.72 o 
  -7   5  13        0.19       -1.59      2.80 o 
  -6   5  13        0.49       -0.90      2.29 o 
  -5   5  13        2.21        2.12      2.37 o 
  -4   5  13        3.06        4.19      2.63 o 
  -3   5  13        0.23        0.25      2.03 o 
  -2   5  13        1.13       -0.32      1.56 o 
  -1   5  13        4.58        3.87      1.83 o 
   0   5  13        4.75       11.80      4.45 o 
   1   5  13        0.62        0.97      3.22 o 
   2   5  13       18.64       19.75      3.28 o 
   3   5  13        0.79        3.82      2.52 o 
   4   5  13       11.45        5.25      3.88 o 
   5   5  13        4.97        5.98      4.43 o 
   6   5  13        0.01        0.31      3.44 o 
   7   5  13        9.00       12.28      5.39 o 
  -4   6  13        0.06       -0.66      2.52 o 
  -3   6  13        0.14        0.33      2.42 o 
  -2   6  13        4.97        6.38      3.14 o 
  -1   6  13        3.57        4.53      4.74 o 
   0   6  13        1.44        3.40      4.63 o 
   1   6  13        1.43        2.00      6.11 o 
   2   6  13        3.17        3.01      3.51 o 
 -14   0  14        0.13        1.55      3.49 o 
 -12   0  14       24.72       25.91      4.04 o 
 -10   0  14        0.02       -0.71      1.91 o 
  -8   0  14      376.10      412.94      8.88 o 
  -6   0  14      655.57      709.90     10.58 o 
  -4   0  14      318.54      299.32      4.50 o 
  -2   0  14      562.86      595.14      6.69 o 
   0   0  14      594.55      648.75      8.99 o 
   2   0  14      170.20      170.47      4.57 o 
   4   0  14        2.87        1.09      1.89 o 
   6   0  14       61.09       51.29     16.32 o 
   8   0  14       72.44       63.56      5.97 o 
  10   0  14        0.65        3.41      4.11 o 
  12   0  14        3.21        3.85      6.07 o 
 -14   1  14        2.01        4.97      3.01 o 
 -13   1  14        1.86        0.30      1.96 o 
 -12   1  14        4.86        4.81      2.55 o 
 -11   1  14        1.21        1.06      1.75 o 
 -10   1  14       44.77       54.02      2.75 o 
  -9   1  14        8.59        7.11      2.00 o 
  -8   1  14       55.96       60.30      2.81 o 
  -7   1  14      459.94      510.79      6.68 o 
  -6   1  14      334.03      355.47      4.84 o 
  -5   1  14      130.71      135.64      2.53 o 
  -4   1  14        5.95        6.55      0.87 o 
  -3   1  14        8.23        8.89      1.07 o 
  -2   1  14      278.97      269.31      3.28 o 
  -1   1  14      273.51      264.10      4.76 o 
   0   1  14     1171.34     1265.50     14.10 o 
   1   1  14      104.29      122.65      3.42 o 
   2   1  14      476.04      488.10      8.56 o 
   3   1  14        1.21        2.33      1.16 o 
   4   1  14       86.36       95.77      2.99 o 
   5   1  14        0.75        0.23      1.38 o 
   6   1  14        2.37        1.92      1.73 o 
   7   1  14       50.86       50.18      6.28 o 
   8   1  14        0.01       -0.68      2.05 o 
   9   1  14        2.05        1.02      2.56 o 
  10   1  14        0.91        1.34      2.79 o 
  11   1  14        8.74        5.59      3.99 o 
  12   1  14        0.04        0.53      3.43 o 
 -13   2  14        0.47        2.58      2.94 o 
 -12   2  14        2.40        1.83      3.48 o 
 -11   2  14        4.93        3.48      3.29 o 
 -10   2  14       20.39       24.41      2.12 o 
  -9   2  14        0.03        1.66      1.40 o 
  -8   2  14        3.71        3.00      1.43 o 
  -7   2  14       52.24       48.84      2.14 o 
  -6   2  14      319.49      353.39      5.76 o 
  -5   2  14        5.96        7.21      1.95 o 
  -4   2  14        7.45       10.15      1.56 o 
  -3   2  14      107.79      103.62      2.40 o 
  -2   2  14        1.50        0.57      0.59 o 
  -1   2  14      691.53      756.09     10.77 o 
   0   2  14      658.11      710.46     11.35 o 
   1   2  14      366.16      430.04      9.05 o 
   2   2  14       12.10       13.69      3.30 o 
   3   2  14       33.99       42.30      3.34 o 
   4   2  14       34.99       25.79      2.67 o 
   5   2  14        9.71        3.43      1.31 o 
   6   2  14        0.06        0.38      1.37 o 
   7   2  14        0.66        0.67      1.98 o 
   8   2  14        8.98        4.57      2.45 o 
   9   2  14        7.04        2.79      2.69 o 
  10   2  14       17.84        8.02      3.60 o 
  11   2  14        0.55       -0.26      2.31 o 
  12   2  14        6.53        3.72      4.14 o 
 -12   3  14        4.46        7.55      3.38 o 
 -11   3  14        4.58        3.71      3.33 o 
 -10   3  14        3.06        3.87      3.44 o 
  -9   3  14       20.95       21.74      3.77 o 
  -8   3  14       22.59       18.85      3.36 o 
  -7   3  14       97.55      108.34      5.79 o 
  -6   3  14        0.05        0.09      1.91 o 
  -5   3  14        6.56        3.71      2.06 o 
  -4   3  14        3.51        3.89      1.57 o 
  -3   3  14       83.38       94.70      3.91 o 
  -2   3  14      441.02      477.06     18.26 o 
  -1   3  14      214.99      233.31      8.53 o 
   0   3  14      197.00      213.34      6.76 o 
   1   3  14       50.00       56.88      4.00 o 
   2   3  14      161.38      185.57      6.41 o 
   3   3  14        3.70        4.44      3.46 o 
   4   3  14        0.45        0.85      0.89 o 
   5   3  14       15.33       11.88      2.24 o 
   6   3  14        5.12        3.17      1.67 o 
   7   3  14        3.54        2.33      1.78 o 
   8   3  14        7.46        0.95      1.87 o 
   9   3  14        6.80        5.56      2.65 o 
  10   3  14        2.83        4.21      5.57 o 
  11   3  14        2.82        0.96      6.88 o 
 -11   4  14        7.78       10.37      3.76 o 
 -10   4  14        0.26        1.49      3.00 o 
  -9   4  14       11.19        8.18      3.56 o 
  -8   4  14        0.36       -0.03      2.79 o 
  -7   4  14       23.73       18.16      4.77 o 
  -6   4  14       20.01       12.45      2.64 o 
  -5   4  14       34.14       33.35      6.59 o 
  -4   4  14        3.01        1.17      1.83 o 
  -3   4  14        0.20        0.14      1.28 o 
  -2   4  14       37.34       42.43      5.00 o 
  -1   4  14       88.51       92.20     12.53 o 
   0   4  14        0.73        1.04      0.81 o 
   1   4  14       29.25       24.57      4.79 o 
   2   4  14        0.86        0.06      0.85 o 
   3   4  14       18.48        9.05      4.83 o 
   4   4  14       13.65       14.43      3.76 o 
   5   4  14       16.56       20.05      5.18 o 
   6   4  14        2.41        6.10      4.50 o 
   7   4  14        9.01        8.77      4.96 o 
   8   4  14        3.07        5.26      4.03 o 
   9   4  14        4.64        3.50      4.55 o 
  -8   5  14        0.95        1.35      3.22 o 
  -7   5  14        9.71        9.05      2.88 o 
  -6   5  14        2.16        0.63      2.13 o 
  -5   5  14        1.12        0.75      2.39 o 
  -4   5  14        8.28        6.50      2.83 o 
  -3   5  14        2.57        2.90      2.40 o 
  -2   5  14       14.77       17.00      4.88 o 
  -1   5  14        0.29        1.51      2.44 o 
   0   5  14        0.02        1.68      3.30 o 
   1   5  14        6.24        8.33      3.80 o 
   2   5  14        0.52        0.54      3.16 o 
   3   5  14        0.00       -1.12      1.87 o 
   4   5  14        2.30        2.18      4.50 o 
   5   5  14        2.07        5.88      4.65 o 
   6   5  14        2.16        1.89      4.57 o 
   7   5  14        2.29       -0.80      3.57 o 
  -3   6  14        1.15        3.10      3.25 o 
  -2   6  14        3.54        5.53      4.06 o 
  -1   6  14        3.18        7.31      5.19 o 
   0   6  14        2.08        1.51      6.43 o 
   1   6  14        0.09        1.57      3.74 o 
 -13   0  15       23.25       23.28      5.29 o 
 -11   0  15       17.60       23.94      4.33 o 
  -9   0  15        3.41        2.73      2.62 o 
  -7   0  15     1877.25     2141.61     48.92 o 
  -5   0  15      850.72      887.43     19.55 o 
  -3   0  15       79.95       83.56      2.38 o 
  -1   0  15       11.24       19.51      1.59 o 
   1   0  15      582.23      627.47      8.40 o 
   3   0  15      437.64      512.97      9.60 o 
   5   0  15       40.70       40.44      7.93 o 
   7   0  15        1.45        2.89      2.91 o 
   9   0  15       21.72       19.71      5.40 o 
  11   0  15        3.80        0.39      5.34 o 
 -14   1  15        0.74       -1.63      2.72 o 
 -13   1  15        9.68        8.71      3.06 o 
 -12   1  15        0.32        0.23      1.95 o 
 -11   1  15        9.81       12.94      2.86 o 
 -10   1  15        2.20        0.00      1.36 o 
  -9   1  15      101.58      118.66      3.41 o 
  -8   1  15       33.90       35.34      2.31 o 
  -7   1  15      554.32      642.23      7.90 o 
  -6   1  15      104.25      101.88      3.13 o 
  -5   1  15      163.93      174.48      3.33 o 
  -4   1  15        0.21       -0.41      0.85 o 
  -3   1  15       28.87       31.83      1.24 o 
  -2   1  15       33.10       35.25      1.32 o 
  -1   1  15      274.10      301.59      4.71 o 
   0   1  15      252.07      269.64      4.58 o 
   1   1  15       37.51       37.31      2.94 o 
   2   1  15       99.18       96.50      4.10 o 
   3   1  15      852.00      917.58     32.16 o 
   4   1  15        8.71        8.61      1.95 o 
   5   1  15       26.28       25.01      2.94 o 
   6   1  15        7.08        4.96      1.88 o 
   7   1  15        1.24       -0.08      2.28 o 
   8   1  15        7.29        6.00      2.72 o 
   9   1  15        5.10        2.91      2.90 o 
  10   1  15       10.18        5.66      3.46 o 
  11   1  15        0.77        2.71      3.20 o 
  12   1  15        0.06        0.36      3.41 o 
 -13   2  15        5.61        4.80      3.65 o 
 -12   2  15        4.32        4.15      2.72 o 
 -11   2  15        0.49        1.74      2.65 o 
 -10   2  15       27.11       23.34      2.40 o 
  -9   2  15       20.11       19.58      2.52 o 
  -8   2  15       19.47       14.60      2.35 o 
  -7   2  15        5.38        4.70      1.26 o 
  -6   2  15      104.34      113.95      4.22 o 
  -5   2  15       67.02       69.64      3.15 o 
  -4   2  15       34.41       33.79      2.08 o 
  -3   2  15       19.28       17.80      1.14 o 
  -2   2  15       43.47       37.47      2.65 o 
  -1   2  15        0.46       -0.20      1.26 o 
   0   2  15       85.50       92.48      4.14 o 
   1   2  15      622.67      718.70     12.63 o 
   2   2  15      304.41      378.78      8.77 o 
   3   2  15      166.30      199.02      5.82 o 
   4   2  15        0.60        0.00      0.55 o 
   5   2  15        0.66        0.41      0.98 o 
   6   2  15       32.34       27.04      6.57 o 
   7   2  15       69.66       62.68     13.07 o 
   8   2  15        0.45       -0.05      2.15 o 
   9   2  15        0.06        0.76      2.06 o 
  10   2  15        1.10        1.34      2.29 o 
  11   2  15        6.97        0.53      2.92 o 
 -12   3  15        0.06        1.65      3.42 o 
 -11   3  15        1.53        1.70      3.38 o 
 -10   3  15        0.10       -1.55      3.04 o 
  -9   3  15        1.35        0.69      2.58 o 
  -8   3  15        7.06        3.75      2.75 o 
  -7   3  15       30.61       31.00      3.09 o 
  -6   3  15       27.87       22.95      3.93 o 
  -5   3  15       95.33       94.91      9.69 o 
  -4   3  15       39.48       30.90      6.03 o 
  -3   3  15       31.88       26.79      2.57 o 
  -2   3  15       94.16       87.54      9.39 o 
  -1   3  15        2.89        2.25      1.32 o 
   0   3  15       28.12       24.98      3.96 o 
   1   3  15       52.42       58.28      4.97 o 
   2   3  15      232.37      304.77      8.03 o 
   3   3  15       12.55        7.43      3.07 o 
   4   3  15        1.17        4.09      3.64 o 
   5   3  15       12.99        8.31      2.62 o 
   6   3  15       34.19       24.81      7.20 o 
   7   3  15       11.45        6.51      2.69 o 
   8   3  15        6.58        6.27      4.56 o 
   9   3  15        1.92        5.78      7.03 o 
  10   3  15        1.16        1.32      5.05 o 
 -10   4  15       13.99       10.75      4.00 o 
  -9   4  15        0.73        0.40      2.31 o 
  -8   4  15       30.83       40.42     10.68 o 
  -7   4  15        0.05       -0.41      2.08 o 
  -6   4  15       31.42       26.08      5.66 o 
  -5   4  15        0.00        0.18      2.02 o 
  -4   4  15        0.54       -0.07      1.41 o 
  -3   4  15        5.57        4.34      1.55 o 
  -2   4  15       23.08       23.74      3.57 o 
  -1   4  15        4.30        3.39      1.19 o 
   0   4  15       19.55       20.85      4.82 o 
   1   4  15        1.15        0.40      3.05 o 
   2   4  15       31.27       48.56      4.35 o 
   3   4  15        0.06        0.28      2.89 o 
   4   4  15        4.18        6.42      3.97 o 
   5   4  15        2.34        6.12      4.45 o 
   6   4  15        0.43        4.55      4.61 o 
   7   4  15        0.23        1.17      3.76 o 
   8   4  15        0.16       -1.72      3.62 o 
   9   4  15        0.15       -0.14      4.81 o 
  -8   5  15        0.23       -0.73      2.81 o 
  -7   5  15        0.09       -0.15      2.42 o 
  -6   5  15        0.25       -0.44      1.86 o 
  -5   5  15        2.06        3.79      3.39 o 
  -4   5  15        0.20       -1.09      3.73 o 
  -3   5  15        0.08       -1.07      4.35 o 
  -2   5  15        0.66       -0.57      3.45 o 
  -1   5  15        0.48        3.08      2.88 o 
   0   5  15        2.20        3.58      3.81 o 
   1   5  15        0.93        2.14      4.03 o 
   2   5  15        8.74        9.55      4.79 o 
   3   5  15        0.13        0.39      1.55 o 
   4   5  15       22.36       24.44      6.27 o 
   5   5  15        0.71        1.61      3.83 o 
   6   5  15        5.52        4.90      5.03 o 
  -2   6  15        5.57        3.54      4.44 o 
  -1   6  15        1.57        3.42      6.59 o 
   0   6  15        0.04       -1.10      5.81 o 
 -14   0  16        0.04       -2.55      3.98 o 
 -12   0  16       49.10       55.97      4.92 o 
 -10   0  16        2.79        3.69      2.51 o 
  -8   0  16        1.83        1.22      2.15 o 
  -6   0  16      282.96      319.89      6.76 o 
  -4   0  16      821.74      895.29     11.14 o 
  -2   0  16      168.79      172.92      3.78 o 
   0   0  16        0.23        0.09      0.87 o 
   2   0  16      398.81      449.30      8.06 o 
   4   0  16      160.87      193.64      9.60 o 
   6   0  16      120.88      121.73     46.74 o 
   8   0  16        8.65       12.69      4.03 o 
  10   0  16        0.95       -1.12      3.65 o 
  12   0  16        5.95        1.10      4.42 o 
 -13   1  16        0.33       -0.58      1.92 o 
 -12   1  16       11.66        8.82      2.45 o 
 -11   1  16       14.84       12.38      2.51 o 
 -10   1  16        5.42        4.25      2.07 o 
  -9   1  16        1.65        1.39      1.72 o 
  -8   1  16       27.72       30.08      2.27 o 
  -7   1  16      114.64      108.23      3.81 o 
  -6   1  16      210.65      231.08      8.97 o 
  -5   1  16      515.62      575.67      6.69 o 
  -4   1  16     1002.11     1107.24     11.36 o 
  -3   1  16        6.50        5.00      1.19 o 
  -2   1  16       52.34       49.16      1.40 o 
  -1   1  16      293.05      317.53      5.03 o 
   0   1  16      178.86      184.34      3.77 o 
   1   1  16       18.13       19.35      2.73 o 
   2   1  16      357.15      435.93      7.80 o 
   3   1  16       36.90       33.10      3.26 o 
   4   1  16        5.04        5.54      1.25 o 
   5   1  16       35.88       30.89      4.41 o 
   6   1  16        2.30        1.12      1.62 o 
   7   1  16        5.74        3.80      2.23 o 
   8   1  16        0.42        1.66      2.42 o 
   9   1  16        1.44        0.62      2.42 o 
  10   1  16        1.71        0.73      2.64 o 
  11   1  16        2.43        2.54      3.10 o 
 -13   2  16        1.68        1.02      2.85 o 
 -12   2  16        3.81        3.77      2.83 o 
 -11   2  16        0.00       -1.82      2.69 o 
 -10   2  16        4.54        1.73      2.46 o 
  -9   2  16        3.90        3.83      1.55 o 
  -8   2  16        6.61        5.37      1.45 o 
  -7   2  16       62.05       57.62      4.04 o 
  -6   2  16       25.03       26.42      2.51 o 
  -5   2  16      301.34      339.46     12.43 o 
  -4   2  16      179.17      188.82      3.39 o 
  -3   2  16      439.48      485.16      5.59 o 
  -2   2  16        7.32        8.78      1.49 o 
  -1   2  16       17.12       14.69      2.90 o 
   0   2  16      515.79      578.87      9.68 o 
   1   2  16      185.58      202.64      6.60 o 
   2   2  16       44.86       49.24      4.55 o 
   3   2  16       88.25      102.97      5.45 o 
   4   2  16      216.62      230.19     30.31 o 
   5   2  16       13.78        7.90      2.96 o 
   6   2  16        8.75        8.37      2.92 o 
   7   2  16        1.60        0.59      1.56 o 
   8   2  16       10.27       10.09      2.93 o 
   9   2  16        2.47        2.56      2.72 o 
  10   2  16        9.00        5.74      3.54 o 
  11   2  16        2.05        2.04      3.16 o 
 -12   3  16        0.42        0.15      3.21 o 
 -11   3  16        6.47        9.84      4.24 o 
 -10   3  16        3.43        5.54      3.40 o 
  -9   3  16        0.70        1.48      2.72 o 
  -8   3  16        7.77        6.86      2.82 o 
  -7   3  16       19.25       22.54      2.65 o 
  -6   3  16        0.04        0.71      1.81 o 
  -5   3  16       78.90       82.43      7.53 o 
  -4   3  16      108.12      113.96      5.72 o 
  -3   3  16       20.08       14.93      1.50 o 
  -2   3  16       20.59       19.56      2.27 o 
  -1   3  16        8.43        5.67      1.55 o 
   0   3  16       45.44       48.21      3.69 o 
   1   3  16       40.07       56.72      4.88 o 
   2   3  16       14.71       14.92      4.18 o 
   3   3  16       27.82       47.68      5.04 o 
   4   3  16        0.20        1.78      3.40 o 
   5   3  16       63.70       86.38     11.81 o 
   6   3  16        2.79        0.80      3.48 o 
   7   3  16        1.88        3.86      4.15 o 
   8   3  16        1.49        4.22      5.74 o 
   9   3  16        3.43        0.87      4.62 o 
  10   3  16        0.01        1.03      5.14 o 
 -10   4  16        0.28        0.81      3.14 o 
  -9   4  16        2.38        3.46      3.33 o 
  -8   4  16        4.39        2.14      2.75 o 
  -7   4  16        3.57        3.09      2.56 o 
  -6   4  16        7.45        5.67      2.41 o 
  -5   4  16       59.39       83.47     15.24 o 
  -4   4  16        2.57        2.18      1.90 o 
  -3   4  16       12.59        8.78      1.84 o 
  -2   4  16        2.24        3.00      1.11 o 
  -1   4  16        9.96        6.31      3.67 o 
   0   4  16        0.41        3.90      4.81 o 
   1   4  16        0.09       -1.03      2.22 o 
   2   4  16       16.45       18.45      3.81 o 
   3   4  16        0.10        0.05      3.24 o 
   4   4  16        0.33       -0.53      3.80 o 
   5   4  16        0.17       -0.07      2.98 o 
   6   4  16        0.18        2.39      3.66 o 
   7   4  16        2.76        0.84      3.95 o 
   8   4  16        1.76        2.68      3.36 o 
  -8   5  16        3.91        4.53      3.25 o 
  -7   5  16        0.05       -0.97      4.69 o 
  -6   5  16        0.50        2.71      3.86 o 
  -5   5  16       12.29       14.17      5.58 o 
  -4   5  16        4.96        5.98      3.54 o 
  -3   5  16        0.45        0.16      2.98 o 
  -2   5  16        2.51        1.41      3.75 o 
  -1   5  16        1.74        2.19      2.42 o 
   0   5  16        9.85       13.89      4.60 o 
   1   5  16        5.89        7.34      4.78 o 
   2   5  16        1.80        1.43      3.96 o 
   3   5  16        6.98        8.30      5.23 o 
   4   5  16        0.48        1.09      4.49 o 
   5   5  16        4.46        5.13      4.96 o 
   6   5  16        0.17        3.42      4.80 o 
 -13   0  17        8.85       12.15      4.54 o 
 -11   0  17       26.85       29.31      4.55 o 
  -9   0  17        6.38        8.60      2.97 o 
  -7   0  17      113.53      125.95      4.49 o 
  -5   0  17       48.07       40.34      7.04 o 
  -3   0  17      786.54      854.81     10.33 o 
  -1   0  17      264.96      284.52      4.96 o 
   1   0  17        0.00        0.70      1.06 o 
   3   0  17       18.06       18.81      2.69 o 
   5   0  17      268.95      275.44    131.86 o 
   7   0  17       25.91       24.57      6.13 o 
   9   0  17       22.25       15.18      4.68 o 
  11   0  17        0.31        3.55      4.88 o 
 -13   1  17       12.95       13.13      2.76 o 
 -12   1  17        0.80       -1.32      2.07 o 
 -11   1  17       51.97       57.89      3.75 o 
 -10   1  17        0.84        0.84      1.88 o 
  -9   1  17       12.41        9.41      1.98 o 
  -8   1  17        9.96        9.08      1.87 o 
  -7   1  17        0.00       -0.34      1.46 o 
  -6   1  17        9.11        6.71      1.60 o 
  -5   1  17      473.39      525.12     20.79 o 
  -4   1  17      196.41      200.00      3.43 o 
  -3   1  17      336.52      366.98      4.77 o 
  -2   1  17       95.77       96.27      1.98 o 
  -1   1  17      289.21      298.07      5.31 o 
   0   1  17       82.51       94.18      2.84 o 
   1   1  17      438.02      509.44      8.84 o 
   2   1  17       47.14       49.66      3.74 o 
   3   1  17       35.90       33.75      4.07 o 
   4   1  17       56.07       52.27      5.66 o 
   5   1  17      178.41      141.93     27.57 o 
   6   1  17        0.10        0.62      1.68 o 
   7   1  17        3.72        3.39      2.09 o 
   8   1  17       11.84        6.60      2.55 o 
   9   1  17        4.49        2.38      2.85 o 
  10   1  17        0.01        1.04      2.45 o 
  11   1  17        0.00        0.09      2.78 o 
 -13   2  17        1.55        1.21      3.37 o 
 -12   2  17        0.16       -0.54      2.89 o 
 -11   2  17        0.28        0.72      2.10 o 
 -10   2  17        5.42        6.80      2.81 o 
  -9   2  17        0.77        0.71      1.35 o 
  -8   2  17        0.23        0.44      1.16 o 
  -7   2  17       29.10       23.23      2.59 o 
  -6   2  17        3.26        0.64      1.45 o 
  -5   2  17      407.84      503.68      8.48 o 
  -4   2  17       45.21       43.30      2.67 o 
  -3   2  17      192.98      196.08      3.15 o 
  -2   2  17       14.17       18.12      1.87 o 
  -1   2  17      356.93      386.99      5.77 o 
   0   2  17        4.36        3.79      1.94 o 
   1   2  17        2.04        2.68      2.71 o 
   2   2  17       93.88      117.92      5.83 o 
   3   2  17       12.25       12.25      3.60 o 
   4   2  17      136.59      163.18      7.64 o 
   5   2  17        9.54        5.30      2.75 o 
   6   2  17        6.16        2.59      1.36 o 
   7   2  17       25.92       19.24      5.48 o 
   8   2  17       20.67       12.54      2.78 o 
   9   2  17        0.11       -1.36      2.45 o 
  10   2  17        1.79        2.89      6.47 o 
  11   2  17        0.13       -0.21      5.05 o 
 -12   3  17        3.41        1.75      3.63 o 
 -11   3  17        8.68        7.48      4.12 o 
 -10   3  17        0.04        0.54      2.16 o 
  -9   3  17        3.84        4.99      3.24 o 
  -8   3  17       15.47        9.78      2.70 o 
  -7   3  17        0.48        0.67      1.92 o 
  -6   3  17        7.85        8.51      2.45 o 
  -5   3  17       11.35        6.40      1.85 o 
  -4   3  17       29.51       30.23      2.35 o 
  -3   3  17        0.15        0.35      0.77 o 
  -2   3  17       18.29       12.75      4.01 o 
  -1   3  17        0.01       -1.08      1.26 o 
   0   3  17       17.43       21.57      3.28 o 
   1   3  17        8.91        7.14      2.98 o 
   2   3  17       31.69       41.36      4.98 o 
   3   3  17       34.49       31.56      5.01 o 
   4   3  17       47.00       71.49     11.69 o 
   5   3  17        4.64        5.46      4.26 o 
   6   3  17        9.85       10.64      3.75 o 
   7   3  17        0.79       -0.08      5.32 o 
   8   3  17        6.94       12.47      6.79 o 
   9   3  17       10.46       16.59      9.69 o 
  10   3  17        0.00        4.35      5.43 o 
 -10   4  17        0.22        1.12      2.55 o 
  -9   4  17        0.01        3.68      3.42 o 
  -8   4  17        3.76        2.93      2.75 o 
  -7   4  17        1.10        1.68      2.07 o 
  -6   4  17        1.46        0.76      1.73 o 
  -5   4  17        0.22       -0.88      1.41 o 
  -4   4  17        0.01       -0.27      1.38 o 
  -3   4  17        6.44        7.46      3.27 o 
  -2   4  17       67.75       88.95      6.00 o 
  -1   4  17        1.87        4.97      2.34 o 
   0   4  17        2.21        3.69      2.75 o 
   1   4  17        0.72       -0.17      2.58 o 
   2   4  17        0.13        0.90      2.74 o 
   3   4  17        0.47       -1.59      4.06 o 
   4   4  17        6.24        5.72      4.90 o 
   5   4  17        0.13       -0.59      3.83 o 
   6   4  17        3.25        3.42      4.66 o 
   7   4  17        1.10        2.61      4.58 o 
   8   4  17        1.80        3.29      3.98 o 
  -7   5  17        0.04        0.35      4.37 o 
  -6   5  17       12.75       18.32      4.85 o 
  -5   5  17        1.64        3.72      3.64 o 
  -4   5  17        5.91        3.48      3.89 o 
  -3   5  17        1.25        0.57      3.76 o 
  -2   5  17        2.08        3.08      3.15 o 
  -1   5  17        3.32        3.09      4.63 o 
   0   5  17       18.29       11.32      5.75 o 
   1   5  17        3.98        3.49      3.95 o 
   2   5  17        4.46       10.76      5.51 o 
   3   5  17       10.34       15.51      5.91 o 
   4   5  17        8.36       17.69      6.21 o 
   5   5  17        1.71        4.18      4.94 o 
 -12   0  18        0.39        1.78      3.19 o 
 -10   0  18       86.82       98.32     10.86 o 
  -8   0  18        0.24        2.42      2.39 o 
  -6   0  18       21.88       26.64      3.07 o 
  -4   0  18       29.11       29.49      2.14 o 
  -2   0  18      562.55      618.92      9.13 o 
   0   0  18      303.87      341.37      5.70 o 
   2   0  18      808.75      972.54     24.10 o 
   4   0  18       74.27       86.30      4.26 o 
   6   0  18       40.02       31.11     11.06 o 
   8   0  18        0.01        0.54      3.74 o 
  10   0  18        4.25        3.23      3.88 o 
 -13   1  18        0.06        1.79      2.74 o 
 -12   1  18        9.40        7.50      2.33 o 
 -11   1  18        1.18        1.27      1.80 o 
 -10   1  18       79.11       92.62      5.57 o 
  -9   1  18        1.38        0.39      1.47 o 
  -8   1  18       61.33       62.39      2.56 o 
  -7   1  18        4.25        4.16      1.58 o 
  -6   1  18       54.39       53.11      3.07 o 
  -5   1  18      370.38      404.99      6.00 o 
  -4   1  18       45.79       51.31      2.11 o 
  -3   1  18       34.59       34.76      1.77 o 
  -2   1  18      362.96      396.25      6.80 o 
  -1   1  18      423.96      481.08      6.92 o 
   0   1  18       81.20       94.53      3.72 o 
   1   1  18       18.00       16.28      2.13 o 
   2   1  18      115.91      128.93      4.85 o 
   3   1  18        3.30        1.05      0.81 o 
   4   1  18       34.80       31.07      4.27 o 
   5   1  18        9.13        6.73      1.92 o 
   6   1  18       59.94       37.08     10.47 o 
   7   1  18        1.47        1.04      1.76 o 
   8   1  18        2.80        0.02      2.06 o 
   9   1  18        0.07        1.47      2.33 o 
  10   1  18        3.66        3.08      3.09 o 
  11   1  18        0.41        2.45      3.00 o 
 -12   2  18        2.82        4.11      3.36 o 
 -11   2  18        5.10        3.95      2.82 o 
 -10   2  18       16.07       12.28      3.04 o 
  -9   2  18       62.19       63.74      6.26 o 
  -8   2  18        0.01       -0.10      1.55 o 
  -7   2  18       45.99       43.61      2.97 o 
  -6   2  18       46.80       39.45      4.08 o 
  -5   2  18       19.26       10.84      1.94 o 
  -4   2  18        7.28        8.81      1.59 o 
  -3   2  18      311.22      345.25      6.28 o 
  -2   2  18      425.55      508.58      6.61 o 
  -1   2  18       27.51       30.13      2.42 o 
   0   2  18       42.98       47.43      2.84 o 
   1   2  18       48.61       49.03      5.13 o 
   2   2  18        0.22        2.28      2.88 o 
   3   2  18       13.19       13.04      3.70 o 
   4   2  18       11.10       14.09      3.15 o 
   5   2  18        6.65        4.02      2.77 o 
   6   2  18        1.70        1.19      1.17 o 
   7   2  18       40.68       34.33     10.56 o 
   8   2  18        1.63        3.34      3.84 o 
   9   2  18        3.85        4.39      5.79 o 
  10   2  18        1.52        0.46      5.87 o 
 -11   3  18        2.19        6.52      3.24 o 
 -10   3  18        4.57        3.59      3.18 o 
  -9   3  18        2.97        2.25      2.97 o 
  -8   3  18       22.15       14.98      3.30 o 
  -7   3  18        3.45        2.11      2.19 o 
  -6   3  18        0.14        0.55      1.64 o 
  -5   3  18        0.01        0.33      1.37 o 
  -4   3  18        1.28        0.91      1.08 o 
  -3   3  18       77.55      111.81      5.24 o 
  -2   3  18       29.49       19.59      4.80 o 
  -1   3  18       90.02      108.44      9.97 o 
   0   3  18        2.08        3.04      2.76 o 
   1   3  18      123.70      171.34      6.30 o 
   2   3  18        0.24       -2.37      3.51 o 
   3   3  18        2.10        6.12      2.99 o 
   4   3  18        8.33        9.55      3.08 o 
   5   3  18        0.43        1.83      3.94 o 
   6   3  18        2.81        7.34      4.40 o 
   7   3  18        1.68        7.14      5.70 o 
   8   3  18        0.91        0.88      5.62 o 
   9   3  18        1.08        3.19      5.68 o 
 -10   4  18        0.03        1.01      2.99 o 
  -9   4  18       12.16       12.31      3.69 o 
  -8   4  18        0.15        0.10      2.14 o 
  -7   4  18        0.54        0.35      1.47 o 
  -6   4  18        4.67        2.13      2.07 o 
  -5   4  18        6.33        2.64      3.43 o 
  -4   4  18        8.23        7.09      3.55 o 
  -3   4  18       20.83       29.75      3.52 o 
  -2   4  18        3.83        4.77      2.59 o 
  -1   4  18        1.21        3.74      2.92 o 
   0   4  18        0.00        0.23      2.57 o 
   1   4  18        0.04        0.97      2.41 o 
   2   4  18        2.31        0.23      2.01 o 
   3   4  18        0.00        1.21      3.25 o 
   4   4  18        2.33        1.18      4.40 o 
   5   4  18        9.59        6.83      4.99 o 
   6   4  18        2.24        2.41      3.49 o 
   7   4  18        1.36        3.06      4.26 o 
  -7   5  18        0.18       -1.20      4.57 o 
  -6   5  18        0.15        0.65      4.03 o 
  -5   5  18        1.45        3.60      3.39 o 
  -4   5  18        0.39        3.75      3.84 o 
  -3   5  18        5.91        6.18      4.27 o 
  -2   5  18        1.07        1.04      2.68 o 
  -1   5  18       18.31       33.75      5.76 o 
   0   5  18        2.66        1.18      3.28 o 
   1   5  18        0.41       -1.90      3.29 o 
   2   5  18        0.06        3.89      4.26 o 
   3   5  18        8.79       13.04      5.90 o 
   4   5  18        1.55        3.64      5.45 o 
 -13   0  19        5.20        5.87      3.98 o 
 -11   0  19        8.88        8.73      3.43 o 
  -9   0  19       50.04       59.12      5.49 o 
  -7   0  19      133.07      150.37     17.78 o 
  -5   0  19        4.28        2.32      1.25 o 
  -3   0  19        0.68       -0.36      1.62 o 
  -1   0  19       47.58       47.57      3.05 o 
   1   0  19      489.35      606.65     27.57 o 
   3   0  19      381.71      474.06     11.51 o 
   5   0  19       30.24       21.44     13.71 o 
   7   0  19       33.03        8.05      8.58 o 
   9   0  19        0.18        2.62      3.80 o 
  11   0  19        1.55       -2.14      4.72 o 
 -13   1  19        2.50        3.72      2.95 o 
 -12   1  19        2.47        2.79      2.37 o 
 -11   1  19        6.62        5.69      2.31 o 
 -10   1  19        1.05        1.93      1.95 o 
  -9   1  19        6.91        8.14      1.83 o 
  -8   1  19       17.87       15.56      2.13 o 
  -7   1  19       16.92       17.84      2.31 o 
  -6   1  19        0.91       -0.28      1.11 o 
  -5   1  19       69.88       64.73      3.66 o 
  -4   1  19        9.50       10.96      1.72 o 
  -3   1  19      130.71      136.03      5.63 o 
  -2   1  19       17.81       15.53      1.33 o 
  -1   1  19      153.21      185.35      4.84 o 
   0   1  19       39.04       38.05      3.11 o 
   1   1  19      330.94      387.12      7.03 o 
   2   1  19        2.55        3.95      2.69 o 
   3   1  19       53.10       28.21     13.18 o 
   4   1  19       70.30       64.90      9.51 o 
   5   1  19       13.70        9.61      1.65 o 
   6   1  19       17.21        7.19      2.71 o 
   7   1  19        1.69        0.17      1.84 o 
   8   1  19        5.78        4.44      2.87 o 
   9   1  19        7.26        2.08      2.49 o 
  10   1  19        3.22        1.36      2.27 o 
 -12   2  19        3.18        2.56      2.60 o 
 -11   2  19        3.06        3.02      3.02 o 
 -10   2  19        4.04        3.41      2.80 o 
  -9   2  19       67.82       78.66     10.06 o 
  -8   2  19        8.42        7.63      2.86 o 
  -7   2  19       66.75       72.22      5.90 o 
  -6   2  19        1.06        1.80      1.85 o 
  -5   2  19      108.22      108.09      4.41 o 
  -4   2  19       40.34       32.92      3.07 o 
  -3   2  19       90.09      102.18     10.59 o 
  -2   2  19       98.18      103.99      3.46 o 
  -1   2  19       11.48       12.45      2.18 o 
   0   2  19        4.92        6.20      1.89 o 
   1   2  19        0.05        0.40      1.77 o 
   2   2  19       13.97       14.91      2.96 o 
   3   2  19      121.16      150.18     22.95 o 
   4   2  19       22.06       32.03      3.66 o 
   5   2  19        0.01        0.85      2.94 o 
   6   2  19        5.85        8.69      3.91 o 
   7   2  19        0.39        4.60      3.91 o 
   8   2  19        7.57       13.69      4.91 o 
   9   2  19        0.02       -0.22      5.06 o 
  10   2  19        2.37        1.76      5.52 o 
 -11   3  19        1.03        2.22      3.27 o 
 -10   3  19        4.96        3.59      2.86 o 
  -9   3  19        0.50        1.29      2.59 o 
  -8   3  19       19.71       18.64      4.03 o 
  -7   3  19        0.82        0.86      1.85 o 
  -6   3  19        0.06       -0.49      1.33 o 
  -5   3  19       30.36       20.11      5.24 o 
  -4   3  19        1.52        0.76      1.02 o 
  -3   3  19       58.01       71.42      4.43 o 
  -2   3  19       20.88       19.32      5.37 o 
  -1   3  19        9.10        6.98      2.11 o 
   0   3  19       94.15      117.29     10.16 o 
   1   3  19        6.88        8.54      3.22 o 
   2   3  19       38.53       58.34      8.03 o 
   3   3  19        0.08        4.92      3.17 o 
   4   3  19       19.61       24.67      5.02 o 
   5   3  19        1.97        0.27      3.24 o 
   6   3  19        3.57        2.90      4.35 o 
   7   3  19        5.20        0.60      7.01 o 
   8   3  19        0.85       -0.95      4.80 o 
   9   3  19        1.57        2.38      6.36 o 
  -9   4  19        0.33        1.56      2.43 o 
  -8   4  19       10.85        9.61      3.81 o 
  -7   4  19        3.46        5.00      5.01 o 
  -6   4  19        0.00        2.05      3.44 o 
  -5   4  19        0.01        2.02      4.05 o 
  -4   4  19        0.02        0.36      2.78 o 
  -3   4  19        5.15        5.83      3.35 o 
  -2   4  19        0.87        0.65      2.46 o 
  -1   4  19        9.88       11.68      4.41 o 
   0   4  19       17.95       21.90      4.73 o 
   1   4  19       15.59       14.13      5.15 o 
   2   4  19       12.74       15.97      4.61 o 
   3   4  19        2.74        4.77      4.80 o 
   4   4  19        3.47        5.52      5.16 o 
   5   4  19        2.95        5.71      5.50 o 
   6   4  19        7.97       12.46      5.72 o 
   7   4  19        0.05        0.54      3.46 o 
  -6   5  19        6.41        8.61      5.47 o 
  -5   5  19        0.05       -2.04      4.80 o 
  -4   5  19        2.87        3.52      3.90 o 
  -3   5  19        0.93        1.28      2.94 o 
  -2   5  19        3.22        4.63      2.65 o 
  -1   5  19        2.99        3.14      3.88 o 
   0   5  19        8.67       14.41      4.40 o 
   1   5  19        1.87        1.23      3.82 o 
   2   5  19        1.53        4.31      5.25 o 
   3   5  19        6.38       11.79      5.90 o 
   4   5  19        0.00       -0.97      4.32 o 
 -12   0  20        0.02        2.38      3.42 o 
 -10   0  20       20.08       15.15      3.67 o 
  -8   0  20      107.71      131.85     15.25 o 
  -6   0  20      182.41      207.72     26.49 o 
  -4   0  20      436.64      438.96     34.18 o 
  -2   0  20       15.89       11.21      1.80 o 
   0   0  20        6.39        5.34      1.61 o 
   2   0  20       38.30       38.70      7.21 o 
   4   0  20       92.82       61.48     18.25 o 
   6   0  20       78.60       47.17     19.67 o 
   8   0  20       15.10        3.21      4.78 o 
  10   0  20        1.10       -2.13      3.27 o 
 -13   1  20        0.24        1.10      2.83 o 
 -12   1  20        3.30        2.33      3.05 o 
 -11   1  20        5.64        3.26      2.19 o 
 -10   1  20        0.01        0.23      1.42 o 
  -9   1  20        3.18        2.36      1.81 o 
  -8   1  20       96.32       89.94      7.79 o 
  -7   1  20       58.37       57.53      4.59 o 
  -6   1  20        0.18        0.88      1.62 o 
  -5   1  20       56.15       58.81      4.36 o 
  -4   1  20       38.57       27.47      2.16 o 
  -3   1  20       64.44       60.49      3.13 o 
  -2   1  20       35.39       28.10      2.54 o 
  -1   1  20        0.18        0.26      1.64 o 
   0   1  20      178.93      203.19      7.01 o 
   1   1  20       74.16       86.85      3.51 o 
   2   1  20       46.71       52.11      6.23 o 
   3   1  20        0.01        2.20      2.38 o 
   4   1  20       74.43       72.49     14.08 o 
   5   1  20       10.18        6.27      1.65 o 
   6   1  20        4.76        2.91      1.63 o 
   7   1  20        9.70        5.74      2.26 o 
   8   1  20        5.36        1.77      2.24 o 
   9   1  20        2.90        4.67      4.86 o 
  10   1  20        1.64        1.71      4.75 o 
 -12   2  20        0.08        1.64      2.94 o 
 -11   2  20        0.52        0.16      2.69 o 
 -10   2  20        0.05        0.55      2.36 o 
  -9   2  20        3.64        4.00      2.66 o 
  -8   2  20       20.10       24.05      3.26 o 
  -7   2  20        3.05        2.92      2.03 o 
  -6   2  20      160.83      167.45     21.55 o 
  -5   2  20       26.21       19.94      2.21 o 
  -4   2  20       31.70       37.29      3.04 o 
  -3   2  20       80.68       71.83      8.36 o 
  -2   2  20        6.90        3.39      1.67 o 
  -1   2  20       62.94       64.48      3.16 o 
   0   2  20      132.18      151.89     11.39 o 
   1   2  20       76.13       98.11     12.89 o 
   2   2  20       36.31       47.50      4.06 o 
   3   2  20        0.25        0.05      2.01 o 
   4   2  20        0.67        2.80      2.55 o 
   5   2  20       15.50       17.91      3.61 o 
   6   2  20       13.01       15.32      3.59 o 
   7   2  20       10.74       10.31      4.34 o 
   8   2  20        0.68       -1.53      4.74 o 
   9   2  20        0.01       -2.03      5.57 o 
 -11   3  20        0.47        2.93      3.15 o 
 -10   3  20        3.54        3.00      3.12 o 
  -9   3  20        5.46        5.23      2.97 o 
  -8   3  20        7.43        7.04      2.54 o 
  -7   3  20       53.84       57.73     10.39 o 
  -6   3  20        1.34        0.24      1.41 o 
  -5   3  20       45.35       49.02     13.88 o 
  -4   3  20        4.36        1.91      1.26 o 
  -3   3  20      133.34      178.14      6.62 o 
  -2   3  20       11.35       10.28      2.63 o 
  -1   3  20       30.71       28.66      7.41 o 
   0   3  20       13.13       15.26      2.20 o 
   1   3  20       14.79       18.87      3.53 o 
   2   3  20        0.12       -1.65      3.06 o 
   3   3  20       22.59       29.64      5.37 o 
   4   3  20        2.11        6.39      4.28 o 
   5   3  20       10.31       13.43      4.03 o 
   6   3  20        3.75       14.58      6.84 o 
   7   3  20        0.00        4.10      5.58 o 
   8   3  20        1.77        3.27      4.28 o 
  -9   4  20        0.35        0.16      4.32 o 
  -8   4  20        0.61        1.82      3.62 o 
  -7   4  20       11.60       12.52      5.57 o 
  -6   4  20        1.65        2.60      4.37 o 
  -5   4  20        1.44        3.14      3.39 o 
  -4   4  20       11.91       14.50      4.23 o 
  -3   4  20        0.06       -0.55      2.52 o 
  -2   4  20        0.05        1.31      3.05 o 
  -1   4  20        3.30        1.40      3.79 o 
   0   4  20        1.32       -1.80      4.01 o 
   1   4  20       26.96       49.17      6.69 o 
   2   4  20        0.30       -0.83      2.96 o 
   3   4  20        8.77       16.39      5.57 o 
   4   4  20        0.47        0.31      3.80 o 
   5   4  20       15.69       27.04      6.89 o 
   6   4  20        0.07       -0.30      4.29 o 
  -5   5  20        8.85        9.50      5.94 o 
  -4   5  20        1.45       -0.95      4.99 o 
  -3   5  20        8.08        8.13      5.47 o 
  -2   5  20        3.69        4.11      3.96 o 
  -1   5  20        0.09        0.43      4.10 o 
   0   5  20        0.19        1.25      3.71 o 
   1   5  20        0.03        0.73      3.61 o 
   2   5  20        1.24        1.12      4.85 o 
   3   5  20        2.11        2.08      4.95 o 
 -11   0  21       15.59       19.90      4.22 o 
  -9   0  21        1.51        2.31      2.65 o 
  -7   0  21        1.82        3.77      2.45 o 
  -5   0  21       52.83       45.05      3.20 o 
  -3   0  21      420.24      426.46     41.36 o 
  -1   0  21      267.20      303.39     19.34 o 
   1   0  21       17.22       19.10      2.46 o 
   3   0  21      183.84      159.82     26.09 o 
   5   0  21       44.04       22.80     13.44 o 
   7   0  21       11.80        4.53      4.03 o 
   9   0  21        1.98        5.49      3.59 o 
 -12   1  21        0.96        1.53      2.16 o 
 -11   1  21        0.55        0.77      1.82 o 
 -10   1  21        1.70        1.48      1.75 o 
  -9   1  21        5.77        3.36      1.88 o 
  -8   1  21        3.57        2.06      1.48 o 
  -7   1  21       16.48       16.04      2.04 o 
  -6   1  21        2.89        3.82      1.75 o 
  -5   1  21      120.71      110.55     17.28 o 
  -4   1  21        1.01        2.97      1.12 o 
  -3   1  21       70.70       68.21      2.94 o 
  -2   1  21       38.55       25.71      2.56 o 
  -1   1  21       74.76       78.50      3.24 o 
   0   1  21       63.27       61.45      4.59 o 
   1   1  21        0.52        0.43      1.79 o 
   2   1  21       77.49       80.32      9.93 o 
   3   1  21       30.71       35.91      7.21 o 
   4   1  21        0.05       -0.73      0.87 o 
   5   1  21       44.58       24.42      6.69 o 
   6   1  21        7.85        4.71      1.97 o 
   7   1  21        8.08        6.42      3.05 o 
   8   1  21        0.32        1.77      4.17 o 
   9   1  21        1.43        5.06      4.79 o 
  10   1  21        1.99       -0.04      4.77 o 
 -12   2  21        3.73        5.35      2.96 o 
 -11   2  21        8.30        7.81      3.27 o 
 -10   2  21        3.08        3.93      2.67 o 
  -9   2  21        0.04       -0.47      2.23 o 
  -8   2  21        5.98        5.39      2.71 o 
  -7   2  21        6.08        5.51      2.25 o 
  -6   2  21       46.49       40.84      5.17 o 
  -5   2  21        4.08        5.17      1.65 o 
  -4   2  21        0.04        0.02      0.70 o 
  -3   2  21       21.54       22.80      2.94 o 
  -2   2  21       32.45       31.24      2.90 o 
  -1   2  21       73.80       90.47      5.65 o 
   0   2  21        0.99        1.75      1.62 o 
   1   2  21        0.02        0.43      1.88 o 
   2   2  21        8.82       11.37      3.64 o 
   3   2  21        0.32        1.48      3.01 o 
   4   2  21       25.22       38.68      7.30 o 
   5   2  21        4.79        5.60      3.83 o 
   6   2  21       14.16       14.33      4.47 o 
   7   2  21        0.82        1.35      3.76 o 
   8   2  21        0.11        6.58      4.46 o 
   9   2  21        0.84        2.53      5.73 o 
 -10   3  21        0.03        1.60      2.50 o 
  -9   3  21        1.50        1.16      2.64 o 
  -8   3  21        0.06        1.05      2.33 o 
  -7   3  21        5.23        2.73      1.92 o 
  -6   3  21       11.90       11.21      3.46 o 
  -5   3  21       21.97       24.57      4.90 o 
  -4   3  21       55.85       77.97      6.94 o 
  -3   3  21       33.59       32.38      4.41 o 
  -2   3  21       31.60       28.60      6.21 o 
  -1   3  21        9.58        8.53      3.45 o 
   0   3  21        6.13        6.00      2.27 o 
   1   3  21        7.79        8.18      3.52 o 
   2   3  21       14.76       18.75      5.14 o 
   3   3  21        3.85        8.71      4.58 o 
   4   3  21        2.56       -0.95      3.41 o 
   5   3  21        2.94       -0.38      3.62 o 
   6   3  21        4.63        8.20      6.26 o 
   7   3  21        7.54       12.72      6.87 o 
   8   3  21        0.51        0.73      6.11 o 
  -8   4  21        2.49        4.36      5.12 o 
  -7   4  21        1.07        1.55      3.33 o 
  -6   4  21       25.17       34.33      8.06 o 
  -5   4  21        7.13        4.84      4.77 o 
  -4   4  21        4.42        0.44      3.73 o 
  -3   4  21        7.14       10.55      4.49 o 
  -2   4  21        0.40        1.94      3.30 o 
  -1   4  21        4.21        5.20      4.63 o 
   0   4  21       21.69       22.70     12.16 o 
   1   4  21        4.99        7.19      3.58 o 
   2   4  21        8.23       10.89      4.47 o 
   3   4  21        6.06        9.38      4.21 o 
   4   4  21        8.29       10.85      5.60 o 
   5   4  21        6.39        7.67      4.52 o 
   6   4  21        0.63        2.09      4.86 o 
  -4   5  21        0.09       -0.72      4.36 o 
  -3   5  21        0.02       -2.95      4.26 o 
  -2   5  21        7.86       12.95      5.13 o 
  -1   5  21        0.28        0.79      4.24 o 
   0   5  21        0.38        0.27      4.33 o 
   1   5  21        0.12        0.04      3.75 o 
   2   5  21        0.11        4.98      5.89 o 
 -12   0  22       22.98       21.95      4.47 o 
 -10   0  22       46.99       48.33      7.76 o 
  -8   0  22       24.55       23.29      3.41 o 
  -6   0  22       87.66       96.82     10.05 o 
  -4   0  22       20.35       15.40      2.37 o 
  -2   0  22       76.50       58.96     10.80 o 
   0   0  22      161.38      158.67     26.06 o 
   2   0  22      180.47      181.39     38.91 o 
   4   0  22        2.15        1.54      1.99 o 
   6   0  22        5.67        1.89      3.06 o 
   8   0  22        4.47        1.45      2.96 o 
 -12   1  22       11.71        6.65      3.38 o 
 -11   1  22        3.72        1.69      2.09 o 
 -10   1  22        0.02        0.06      1.78 o 
  -9   1  22        0.03       -0.10      1.33 o 
  -8   1  22        0.38        1.21      1.73 o 
  -7   1  22        0.52        0.06      1.75 o 
  -6   1  22        3.63        4.41      1.88 o 
  -5   1  22       12.59        9.75      1.71 o 
  -4   1  22      156.21      150.26     10.84 o 
  -3   1  22       25.84       19.52      1.88 o 
  -2   1  22      176.34      228.28      8.32 o 
  -1   1  22        5.32        6.57      2.00 o 
   0   1  22       86.51       92.32      3.36 o 
   1   1  22       29.92       35.40      3.57 o 
   2   1  22        4.53        2.77      2.12 o 
   3   1  22        4.20        3.96      2.74 o 
   4   1  22       27.62       31.98      6.07 o 
   5   1  22        2.36        0.25      2.42 o 
   6   1  22        1.23       -0.25      2.72 o 
   7   1  22        4.50        3.13      3.38 o 
   8   1  22       17.25       17.01      4.78 o 
   9   1  22        4.97        2.08      4.40 o 
 -11   2  22        0.00        2.12      2.90 o 
 -10   2  22       23.42       19.38      3.50 o 
  -9   2  22        1.82        2.13      2.38 o 
  -8   2  22       17.25       11.09      2.48 o 
  -7   2  22        0.57       -0.57      1.57 o 
  -6   2  22       10.34        5.47      1.95 o 
  -5   2  22       71.16       87.09      5.52 o 
  -4   2  22       15.54        7.77      2.57 o 
  -3   2  22       23.52       26.92      3.95 o 
  -2   2  22        3.79        4.06      1.63 o 
  -1   2  22        0.58        1.55      2.02 o 
   0   2  22       41.22       55.28      4.58 o 
   1   2  22       18.57       23.24      3.04 o 
   2   2  22        8.67        7.93      3.54 o 
   3   2  22        1.17        2.28      3.14 o 
   4   2  22        0.45       -0.17      2.85 o 
   5   2  22        0.03       -2.57      3.02 o 
   6   2  22        3.75        5.81      4.01 o 
   7   2  22        6.20        4.76      4.37 o 
   8   2  22        1.38        1.12      3.83 o 
 -10   3  22        0.27       -0.08      2.49 o 
  -9   3  22       17.99       17.68      4.30 o 
  -8   3  22        0.03       -0.28      3.85 o 
  -7   3  22        0.95        0.71      2.59 o 
  -6   3  22        1.99       -1.62      3.87 o 
  -5   3  22        1.07        0.27      3.02 o 
  -4   3  22       18.81       30.11      4.61 o 
  -3   3  22        1.18        0.99      2.94 o 
  -2   3  22       17.02        8.93      2.76 o 
  -1   3  22       20.48       16.22      4.89 o 
   0   3  22        2.28        0.60      1.69 o 
   1   3  22       19.64       19.69      4.02 o 
   2   3  22        0.00        1.02      4.03 o 
   3   3  22       24.93       31.06      5.62 o 
   4   3  22        2.89        4.62      5.02 o 
   5   3  22        3.64        1.55      3.38 o 
   6   3  22        3.05       11.92      6.56 o 
   7   3  22       12.20       19.28      6.92 o 
  -8   4  22        3.87        4.92      4.03 o 
  -7   4  22        5.39        5.41      5.09 o 
  -6   4  22        0.70       -0.28      3.85 o 
  -5   4  22        0.86        4.27      4.61 o 
  -4   4  22        0.13       -0.01      3.40 o 
  -3   4  22       32.61       63.09      5.98 o 
  -2   4  22        8.34        7.56      4.90 o 
  -1   4  22       64.60       97.32      7.67 o 
   0   4  22        8.25       25.20     11.21 o 
   1   4  22        0.11       -2.51      3.19 o 
   2   4  22        4.53        1.36      4.65 o 
   3   4  22        3.84       -0.01      4.46 o 
   4   4  22        2.56        5.20      5.02 o 
   5   4  22        0.18        4.49      4.85 o 
  -2   5  22        0.33       -0.10      4.26 o 
  -1   5  22        0.06        1.21      4.35 o 
   0   5  22        0.39        0.65      4.50 o 
 -11   0  23        5.70        4.47      3.55 o 
  -9   0  23        4.10        2.92      2.71 o 
  -7   0  23       80.71       73.70      8.83 o 
  -5   0  23       39.41       28.92      3.11 o 
  -3   0  23       72.20       61.67     14.39 o 
  -1   0  23       82.22       66.18     13.80 o 
   1   0  23      196.94      171.14     29.09 o 
   3   0  23        2.36        1.56      1.64 o 
   5   0  23        2.12        0.84      1.77 o 
   7   0  23        0.02       -0.76      2.75 o 
 -12   1  23        3.22        1.75      3.20 o 
 -11   1  23       19.25       13.64      3.46 o 
 -10   1  23       15.51       11.11      2.52 o 
  -9   1  23       30.51       29.32      2.77 o 
  -8   1  23       16.48       13.83      1.96 o 
  -7   1  23       10.44       12.39      4.72 o 
  -6   1  23        0.02       -0.91      1.31 o 
  -5   1  23        1.09        1.35      1.11 o 
  -4   1  23       16.01       14.59      1.48 o 
  -3   1  23        3.48        1.47      1.09 o 
  -2   1  23       15.21        8.33      2.20 o 
  -1   1  23       88.53       98.12      8.69 o 
   0   1  23       15.38       11.34      2.25 o 
   1   1  23       61.50       84.31      9.44 o 
   2   1  23       45.09       49.32      6.22 o 
   3   1  23       43.01       54.84      8.29 o 
   4   1  23       34.09       37.09      5.59 o 
   5   1  23        0.33       -0.45      2.48 o 
   6   1  23        3.32        3.13      2.84 o 
   7   1  23        0.80        0.35      2.81 o 
   8   1  23        0.66       -1.55      3.45 o 
   9   1  23        0.06        2.38      2.99 o 
 -11   2  23        1.37        0.80      2.83 o 
 -10   2  23        9.90        9.04      2.96 o 
  -9   2  23        0.81        1.89      2.48 o 
  -8   2  23        2.45        1.10      1.90 o 
  -7   2  23       27.27       25.47      6.38 o 
  -6   2  23        0.35        0.36      1.44 o 
  -5   2  23        1.82        1.76      1.28 o 
  -4   2  23        0.07        1.36      1.48 o 
  -3   2  23        0.01        0.75      1.53 o 
  -2   2  23       59.61       63.65      7.97 o 
  -1   2  23        4.80        3.13      2.00 o 
   0   2  23       22.66       26.94      3.14 o 
   1   2  23       12.42        8.01      2.38 o 
   2   2  23        4.37        7.42      2.65 o 
   3   2  23        8.38       10.40      3.75 o 
   4   2  23        7.80        7.18      3.39 o 
   5   2  23       12.05       11.33      4.47 o 
   6   2  23        0.01        1.87      3.44 o 
   7   2  23        0.50        8.11      4.76 o 
   8   2  23        2.16        2.95      3.50 o 
  -9   3  23        7.01        5.41      5.13 o 
  -8   3  23        7.77        9.14      4.16 o 
  -7   3  23        3.02        1.77      3.86 o 
  -6   3  23        8.87        9.38      4.68 o 
  -5   3  23        2.07        2.65      2.56 o 
  -4   3  23       15.98       23.39      7.32 o 
  -3   3  23       27.95       36.43      4.39 o 
  -2   3  23       11.94       10.03      4.33 o 
  -1   3  23        0.51        0.91      1.88 o 
   0   3  23        2.56        3.33      2.08 o 
   1   3  23       16.15       14.12      3.21 o 
   2   3  23       18.02       22.15      4.71 o 
   3   3  23        8.80       10.63      3.92 o 
   4   3  23        0.51        0.87      3.17 o 
   5   3  23        0.56        2.51      4.37 o 
   6   3  23        7.89       12.07      4.93 o 
   7   3  23        0.37        3.27      4.04 o 
  -7   4  23        0.99        0.51      3.37 o 
  -6   4  23        0.68        0.73      4.08 o 
  -5   4  23        3.86        2.88      3.65 o 
  -4   4  23        0.02       -3.09      3.62 o 
  -3   4  23        1.76        2.20      2.95 o 
  -2   4  23        7.71        9.01      3.96 o 
  -1   4  23        4.22        2.38      3.90 o 
   0   4  23       25.55       38.54      9.13 o 
   1   4  23        0.55        1.86      3.19 o 
   2   4  23        2.27        0.23      4.51 o 
   3   4  23        0.52        4.33      5.02 o 
   4   4  23        0.09       -2.91      3.60 o 
 -10   0  24       50.10       51.16      4.95 o 
  -8   0  24        0.84        0.82      2.16 o 
  -6   0  24        6.08        6.35      3.20 o 
  -4   0  24       34.79       28.13      5.17 o 
  -2   0  24       79.65       74.05     17.65 o 
   0   0  24       46.90       45.81     10.69 o 
   2   0  24      117.94       99.49     22.21 o 
   4   0  24       40.33       33.87     13.98 o 
   6   0  24       22.29       23.72     12.25 o 
 -11   1  24        1.07        0.05      2.14 o 
 -10   1  24        0.04        0.64      2.01 o 
  -9   1  24        0.86        0.19      1.68 o 
  -8   1  24       76.65       72.62      7.45 o 
  -7   1  24        1.73        0.93      2.28 o 
  -6   1  24      100.29       86.65      9.79 o 
  -5   1  24        6.04        4.42      1.42 o 
  -4   1  24        0.09        0.74      1.36 o 
  -3   1  24        0.12        0.46      1.00 o 
  -2   1  24        0.76        0.86      1.52 o 
  -1   1  24        1.57       -0.10      1.73 o 
   0   1  24       14.60       13.57      2.40 o 
   1   1  24        0.26       -0.70      1.91 o 
   2   1  24       63.23       70.58     11.49 o 
   3   1  24       17.87       16.03      4.39 o 
   4   1  24        1.43        0.99      2.41 o 
   5   1  24        6.27        6.02      2.81 o 
   6   1  24        5.60        4.16      3.18 o 
   7   1  24        2.85        2.56      3.46 o 
   8   1  24        0.00        0.65      2.74 o 
 -10   2  24        1.92        2.94      2.74 o 
  -9   2  24       20.51       13.91      3.13 o 
  -8   2  24        8.01        4.39      2.29 o 
  -7   2  24       11.35        9.30      3.23 o 
  -6   2  24        0.98        1.44      3.16 o 
  -5   2  24       16.38       16.84      3.25 o 
  -4   2  24       13.28        9.45      2.75 o 
  -3   2  24        7.33        3.86      1.99 o 
  -2   2  24        0.02       -1.16      1.88 o 
  -1   2  24        1.04        1.16      1.83 o 
   0   2  24       21.99       24.54      4.01 o 
   1   2  24        8.00        7.59      2.38 o 
   2   2  24        5.67        4.32      2.68 o 
   3   2  24        7.03        6.05      3.07 o 
   4   2  24       17.69       18.14      4.68 o 
   5   2  24        0.02        1.30      3.60 o 
   6   2  24        1.02        2.38      3.01 o 
   7   2  24        3.37        6.05      4.55 o 
  -9   3  24        1.10        2.25      3.40 o 
  -8   3  24        6.08        4.49      5.07 o 
  -7   3  24        2.03        2.47      3.24 o 
  -6   3  24       13.90        7.67      3.89 o 
  -5   3  24        0.02       -0.04      2.26 o 
  -4   3  24        7.77        6.69      3.22 o 
  -3   3  24        1.61        0.38      3.01 o 
  -2   3  24        1.01        3.16      3.85 o 
  -1   3  24        6.42        9.13      4.30 o 
   0   3  24        8.10        4.64      2.33 o 
   1   3  24        7.48        4.03      2.78 o 
   2   3  24       19.15       22.17      6.24 o 
   3   3  24        3.50        8.67      4.89 o 
   4   3  24        0.15        1.02      3.03 o 
   5   3  24        0.73        2.94      4.55 o 
   6   3  24        1.30        1.08      4.29 o 
  -6   4  24        2.29        1.49      3.14 o 
  -5   4  24        0.01        0.41      3.65 o 
  -4   4  24        0.00        1.22      3.18 o 
  -3   4  24       26.98       37.27      6.62 o 
  -2   4  24        0.01       -1.42      3.63 o 
  -1   4  24        1.17       -0.51      4.03 o 
   0   4  24        0.43        1.53      4.16 o 
   1   4  24        4.97        4.34      3.63 o 
   2   4  24        0.86        8.95      5.50 o 
   3   4  24        4.05        8.84      3.94 o 
 -11   0  25        5.79        1.87      3.16 o 
  -9   0  25       14.32        7.61      3.35 o 
  -7   0  25       51.05       39.82      3.89 o 
  -5   0  25       37.44       33.21      8.05 o 
  -3   0  25       16.77        6.95      3.23 o 
  -1   0  25        0.00       -0.37      1.21 o 
   1   0  25       16.39       13.64      3.89 o 
   3   0  25        0.57       -0.26      2.90 o 
   5   0  25       16.53       26.98      8.32 o 
   7   0  25        0.13        1.48      3.62 o 
 -11   1  25        1.40        0.25      2.37 o 
 -10   1  25        9.08        5.52      2.80 o 
  -9   1  25        0.47        1.81      2.33 o 
  -8   1  25       16.35       10.45      2.71 o 
  -7   1  25        0.12        0.73      1.93 o 
  -6   1  25        6.96        3.35      1.72 o 
  -5   1  25       65.33       55.40      6.88 o 
  -4   1  25        0.38        0.27      0.90 o 
  -3   1  25       91.64       61.74     12.81 o 
  -2   1  25       13.09        8.85      2.42 o 
  -1   1  25        0.53        1.02      1.75 o 
   0   1  25       35.06       33.83      6.53 o 
   1   1  25        0.05       -1.15      1.69 o 
   2   1  25        0.63       -0.20      1.43 o 
   3   1  25       23.73       25.92      5.14 o 
   4   1  25       38.36       47.83      9.37 o 
   5   1  25        0.88       -0.21      2.60 o 
   6   1  25        1.09       -1.18      3.30 o 
   7   1  25        1.77        5.03      3.78 o 
   8   1  25        0.22        2.69      3.36 o 
 -10   2  25        0.61        1.02      2.46 o 
  -9   2  25        0.57        0.08      2.75 o 
  -8   2  25        1.90        1.88      2.92 o 
  -7   2  25        3.14        3.61      4.03 o 
  -6   2  25       28.26       28.01      9.37 o 
  -5   2  25       20.99       15.04      4.54 o 
  -4   2  25       19.71       14.60      4.80 o 
  -3   2  25        0.00       -0.62      1.80 o 
  -2   2  25        0.00        1.08      2.11 o 
  -1   2  25        0.00        0.75      1.90 o 
   0   2  25        0.11       -0.67      1.56 o 
   1   2  25        3.37        5.33      2.35 o 
   2   2  25        0.85       -0.85      2.11 o 
   3   2  25       16.43       10.84      3.10 o 
   4   2  25        1.39       -0.63      4.19 o 
   5   2  25       14.20       16.70      4.15 o 
   6   2  25        2.20        0.85      3.43 o 
   7   2  25        0.43        1.75      3.56 o 
  -8   3  25        5.02        8.85      4.16 o 
  -7   3  25        3.70        3.08      4.37 o 
  -6   3  25        7.95        8.63      5.33 o 
  -5   3  25        5.73        4.90      2.82 o 
  -4   3  25        3.42        2.90      3.41 o 
  -3   3  25        3.17        3.20      3.47 o 
  -2   3  25        2.83        2.87      3.58 o 
  -1   3  25       35.12       50.69      6.54 o 
   0   3  25        4.52        2.89      2.23 o 
   1   3  25        1.00       -2.48      2.48 o 
   2   3  25        9.81       14.09      4.05 o 
   3   3  25        2.16        4.67      4.51 o 
   4   3  25        0.08        3.26      3.34 o 
   5   3  25        2.05        4.07      4.64 o 
  -5   4  25        0.55        0.03      2.93 o 
  -4   4  25       17.50       17.53      4.00 o 
  -3   4  25        0.10        1.13      3.20 o 
  -2   4  25        0.36        0.67      3.04 o 
  -1   4  25        0.96        1.91      3.20 o 
   0   4  25        0.18       -0.39      2.73 o 
   1   4  25        0.81        1.20      4.38 o 
   2   4  25        1.63        4.95      4.39 o 
 -10   0  26        0.54       -0.67      2.25 o 
  -8   0  26       55.05       46.89      5.47 o 
  -6   0  26       55.90       37.41      6.17 o 
  -4   0  26      137.66       91.84     34.32 o 
  -2   0  26       20.29       18.22      5.08 o 
   0   0  26        0.01       -0.56      1.40 o 
   2   0  26        7.53        2.48      5.36 o 
   4   0  26        6.85        7.57      4.32 o 
   6   0  26        9.35       11.78      8.00 o 
 -10   1  26        4.31        3.07      2.69 o 
  -9   1  26        3.50        3.21      2.40 o 
  -8   1  26        0.01       -0.02      1.65 o 
  -7   1  26        1.24       -0.02      1.61 o 
  -6   1  26       12.25        5.90      1.86 o 
  -5   1  26        7.29        4.64      1.68 o 
  -4   1  26        0.70        2.12      1.93 o 
  -3   1  26        8.68        6.80      2.63 o 
  -2   1  26       39.35       39.69      9.61 o 
  -1   1  26        2.28        1.24      1.82 o 
   0   1  26        3.48        2.58      2.07 o 
   1   1  26        1.07        0.72      1.78 o 
   2   1  26        1.59        0.22      1.71 o 
   3   1  26       20.74       25.61      5.83 o 
   4   1  26        8.63        5.86      2.59 o 
   5   1  26        0.25        1.18      2.41 o 
   6   1  26        1.23        0.99      3.05 o 
   7   1  26        0.00        2.52      3.16 o 
  -9   2  26        3.67        3.50      3.42 o 
  -8   2  26        2.04        1.75      3.82 o 
  -7   2  26        6.10        4.08      4.03 o 
  -6   2  26        2.94        1.76      2.80 o 
  -5   2  26        0.18        0.37      2.47 o 
  -4   2  26       38.14       34.78     11.41 o 
  -3   2  26        0.36       -0.26      1.77 o 
  -2   2  26       24.64       20.26      6.72 o 
  -1   2  26       12.00       10.62      2.73 o 
   0   2  26        6.79        4.78      2.28 o 
   1   2  26        1.64       -0.31      2.29 o 
   2   2  26        2.39        2.48      2.35 o 
   3   2  26        1.17       -0.24      2.48 o 
   4   2  26       25.88       32.46      4.02 o 
   5   2  26        1.43        0.24      4.23 o 
   6   2  26        3.17        3.64      4.06 o 
  -8   3  26        1.03        3.63      4.22 o 
  -7   3  26        2.81        2.61      2.72 o 
  -6   3  26        3.03        4.29      4.16 o 
  -5   3  26        5.73        2.99      3.27 o 
  -4   3  26        2.09        0.52      2.91 o 
  -3   3  26        6.13        3.45      4.00 o 
  -2   3  26        0.09       -0.32      3.02 o 
  -1   3  26        4.97        2.71      3.93 o 
   0   3  26        3.01        2.19      3.71 o 
   1   3  26        0.01       -1.27      2.51 o 
   2   3  26        1.52        3.78      2.69 o 
   3   3  26        0.03        1.38      2.14 o 
   4   3  26        0.48        7.66      4.83 o 
  -4   4  26        0.01        0.21      3.82 o 
  -3   4  26        2.28        3.96      4.47 o 
  -2   4  26        0.08        1.24      4.32 o 
  -1   4  26        3.97        2.83      4.17 o 
   0   4  26        0.00       -1.06      2.82 o 
   1   4  26        0.26       -0.45      4.74 o 
  -9   0  27       11.29        3.26      3.11 o 
  -7   0  27        2.78        3.29      3.79 o 
  -5   0  27        9.41        7.63      2.77 o 
  -3   0  27       29.67       19.86      8.28 o 
  -1   0  27       44.94       29.47     12.34 o 
   1   0  27        3.43        8.52      6.05 o 
   3   0  27        3.33        5.33      3.89 o 
   5   0  27        0.85        5.40      6.98 o 
   7   0  27        1.56        3.04      7.30 o 
 -10   1  27        0.30        0.26      2.54 o 
  -9   1  27        7.15        4.14      2.26 o 
  -8   1  27        9.56        5.53      2.49 o 
  -7   1  27        9.09        5.55      2.56 o 
  -6   1  27        3.29        0.19      2.44 o 
  -5   1  27        0.80        0.67      1.81 o 
  -4   1  27        4.00        2.69      1.96 o 
  -3   1  27       15.86       13.48      3.08 o 
  -2   1  27       16.61        8.70      2.37 o 
  -1   1  27       10.45        7.57      2.36 o 
   0   1  27       10.27        7.59      2.49 o 
   1   1  27        0.00       -0.80      1.59 o 
   2   1  27        0.05       -0.35      1.93 o 
   3   1  27        0.20        0.81      1.78 o 
   4   1  27        0.06       -1.18      2.16 o 
   5   1  27        0.04        1.59      2.46 o 
   6   1  27        2.84        0.92      3.98 o 
  -9   2  27        2.70        2.67      4.32 o 
  -8   2  27        1.73        0.40      3.72 o 
  -7   2  27        0.51        1.22      3.54 o 
  -6   2  27        1.12        1.15      3.25 o 
  -5   2  27        0.11       -0.16      3.08 o 
  -4   2  27       19.90       16.62      9.67 o 
  -3   2  27        4.51        3.01      2.51 o 
  -2   2  27        0.90        0.60      1.85 o 
  -1   2  27       14.88        8.68      2.83 o 
   0   2  27        8.98        9.91      3.07 o 
   1   2  27       14.97       14.57      3.24 o 
   2   2  27        2.84        1.31      2.28 o 
   3   2  27        8.02        8.45      3.44 o 
   4   2  27        0.42        0.02      2.94 o 
   5   2  27        5.88        2.49      3.43 o 
  -7   3  27        2.45        0.16      3.38 o 
  -6   3  27        0.56        1.68      3.81 o 
  -5   3  27        0.27        1.21      2.54 o 
  -4   3  27        1.05        0.06      2.88 o 
  -3   3  27        2.06        0.50      3.45 o 
  -2   3  27       11.94        6.67      3.97 o 
  -1   3  27        7.17        5.02      4.13 o 
   0   3  27        5.82        3.50      3.16 o 
   1   3  27        3.87        1.33      2.83 o 
   2   3  27        1.30        3.68      2.41 o 
   3   3  27        0.00       -1.23      2.35 o 
  -8   0  28        6.63        4.90      3.91 o 
  -6   0  28       50.36       25.34      4.61 o 
  -4   0  28       12.44        6.64      3.13 o 
  -2   0  28        4.05        1.28      4.38 o 
   0   0  28       19.03       34.30      7.18 o 
   2   0  28       21.54       34.32      7.81 o 
   4   0  28        2.58        1.65      6.01 o 
   6   0  28        0.57        1.51      6.59 o 
  -9   1  28        3.79        2.83      3.74 o 
  -8   1  28        2.88        1.82      3.44 o 
  -7   1  28        9.97       13.35      2.97 o 
  -5   1  28        0.16        0.73      2.09 o 
  -4   1  28        1.22        0.84      1.89 o 
  -3   1  28        0.00        0.91      1.74 o 
  -2   1  28       26.58       23.65      7.57 o 
  -1   1  28        0.41        0.71      1.87 o 
   0   1  28       21.74       14.55      5.00 o 
   1   1  28        2.26        1.76      2.19 o 
   2   1  28        2.65        1.00      1.94 o 
   3   1  28        0.58       -0.21      1.98 o 
   4   1  28        1.67        1.92      4.17 o 
   5   1  28        5.82        5.40      4.94 o 
   6   1  28        2.33        2.27      4.78 o 
  -8   2  28       36.10       33.23      9.26 o 
  -7   2  28        2.63        2.12      3.82 o 
  -6   2  28        1.63        0.46      2.37 o 
  -5   2  28        0.80        0.48      2.63 o 
  -4   2  28        0.13       -0.13      3.00 o 
  -3   2  28        0.22        1.16      2.21 o 
  -2   2  28        0.09       -1.30      2.30 o 
  -1   2  28        1.00        0.60      2.41 o 
   0   2  28        0.09       -0.23      2.02 o 
   1   2  28        9.69        8.62      3.28 o 
   2   2  28        4.71        4.58      2.73 o 
   3   2  28        0.43        2.26      2.23 o 
   4   2  28        0.25        1.67      2.78 o 
  -6   3  28        2.02        0.23      3.15 o 
  -5   3  28        0.84       -1.03      3.50 o 
  -4   3  28        1.94        1.97      3.96 o 
  -3   3  28        1.70        0.72      2.77 o 
  -2   3  28        0.05       -0.35      3.43 o 
  -1   3  28        0.22       -0.41      3.14 o 
   0   3  28        0.87        0.77      3.28 o 
   1   3  28        1.15        2.71      3.07 o 
   2   3  28        0.97        1.72      2.37 o 
  -9   0  29        0.08        4.10      4.44 o 
  -7   0  29        5.42        2.08      3.48 o 
  -5   0  29       34.88       30.83     15.29 o 
  -3   0  29       17.04       12.84      6.20 o 
  -1   0  29        1.25        1.50      4.87 o 
   1   0  29        0.69       -0.34      4.61 o 
   3   0  29        0.94        0.63      5.18 o 
   5   0  29        2.28        2.78      6.74 o 
  -8   1  29        3.33        0.87      3.11 o 
  -7   1  29       10.08       11.09      4.60 o 
  -6   1  29        0.33       -0.25      2.87 o 
  -5   1  29        0.37        1.24      1.73 o 
  -4   1  29        5.12        3.40      2.41 o 
  -3   1  29        1.62        2.91      1.94 o 
  -2   1  29        3.22        0.93      1.87 o 
  -1   1  29        1.09        0.84      1.89 o 
   0   1  29        2.87        3.36      2.59 o 
   1   1  29        3.09        0.98      1.83 o 
   2   1  29        0.28        1.01      3.58 o 
   3   1  29        1.97        2.73      4.25 o 
   4   1  29        0.79        0.86      3.95 o 
   5   1  29        4.16        3.90      4.84 o 
  -7   2  29        0.11       -0.53      3.38 o 
  -6   2  29        0.92        0.71      4.34 o 
  -5   2  29       15.98       16.65      9.97 o 
  -4   2  29        3.49        6.77      3.63 o 
  -3   2  29        0.10        0.09      2.71 o 
  -2   2  29        3.36        3.33      2.33 o 
  -1   2  29        0.03        1.85      2.26 o 
   0   2  29        5.49        4.15      2.67 o 
   1   2  29        0.26        0.48      2.21 o 
   2   2  29        9.59       10.87      2.89 o 
   3   2  29        2.46        0.94      2.38 o 
  -4   3  29        6.06        4.10      4.43 o 
  -3   3  29        0.63       -0.67      3.38 o 
  -2   3  29        0.03        1.19      3.52 o 
  -1   3  29        0.00       -0.58      3.70 o 
   0   3  29        0.03       -1.56      3.80 o 
   1   3  29        2.34        3.86      3.35 o 
  -8   0  30        1.18        1.59      3.79 o 
  -4   0  30        8.71        5.75      4.94 o 
  -2   0  30       24.57       20.41      6.78 o 
   0   0  30        0.58       -0.60      5.12 o 
   2   0  30        6.24        8.29      6.97 o 
   4   0  30        0.56        1.35      5.97 o 
  -7   1  30        1.48        2.15      4.05 o 
  -6   1  30       19.23        5.95      4.29 o 
  -5   1  30        0.00        2.26      2.36 o 
  -4   1  30       36.72       24.62      7.66 o 
  -3   1  30        0.11       -0.26      2.00 o 
  -2   1  30        0.62        0.99      1.89 o 
  -1   1  30        0.86       -1.18      3.31 o 
   0   1  30        2.05        3.51      3.81 o 
   1   1  30        0.08        0.31      3.54 o 
   2   1  30        0.00       -0.36      2.66 o 
   3   1  30        2.48        2.30      4.29 o 
   4   1  30        5.86        3.32      4.83 o 
  -6   2  30        4.39        1.28      4.84 o 
  -5   2  30       15.85       21.35      6.06 o 
  -4   2  30        0.93        2.20      3.41 o 
  -3   2  30        0.51       -0.02      3.10 o 
  -2   2  30        5.62        4.41      3.33 o 
  -1   2  30        3.92        2.07      2.54 o 
   0   2  30        0.19        2.12      2.36 o 
   1   2  30        0.51        0.79      2.35 o 
   2   2  30        0.02        0.83      2.68 o 
  -5   0  31        3.96       -0.49      5.05 o 
  -3   0  31        0.51        1.91      5.19 o 
  -1   0  31        0.00       -1.34      5.06 o 
   1   0  31        0.08        2.99      5.72 o 
   3   0  31        0.02       -1.52      5.83 o 
  -6   1  31        4.19        5.92      3.98 o 
  -5   1  31        0.99        2.46      2.21 o 
  -4   1  31        0.02       -0.13      2.13 o 
  -3   1  31       19.45       15.87      8.34 o 
  -2   1  31        0.01        0.59      2.48 o 
  -1   1  31        3.85        5.34      3.14 o 
   0   1  31        2.15        3.94      3.30 o 
   1   1  31        0.92        1.39      3.16 o 
   2   1  31        0.25        0.59      3.66 o 
  -4   2  31        0.06        0.97      3.92 o 
  -3   2  31        3.74        2.20      3.57 o 
  -2   2  31       13.59       14.05      3.99 o 
  -1   2  31        2.70        3.36      2.69 o 
   0   2  31        1.40        3.42      2.50 o 
   1   2  31        0.05       -0.26      2.48 o 
  -4   0  32        6.37        5.47      5.27 o 
  -2   0  32       18.92       18.40      7.23 o 
   0   0  32        5.25        2.62      6.24 o 
  -5   1  32        2.71        2.42      2.93 o 
  -4   1  32        0.36       -1.28      3.34 o 
  -3   1  32        2.28       -0.13      3.10 o 
  -2   1  32        0.46        0.20      3.03 o 
  -1   1  32        1.71        1.85      3.63 o 
   0   1  32        6.92        8.06      4.78 o 
   1   1  32        1.98        2.53      4.26 o 
  -3   0  33        4.86        5.35      6.45 o 
  -1   0  33        9.46        7.22      6.31 o 
                                                 
